# Supplementary material for: Ozone-Microbubble-Washing with Domestic Equipment: Effects on the Microstructure, and Lipid and Protein Oxidation of Muscle Foods
Source: Foods. 2022 Mar 22;11(7):903. doi: 10.3390/foods11070903 (PMC8997542; doi:10.3390/foods11070903)
Supplement: Supplementary file 1 [file foods-11-00903-s001.zip]

Archive with 1 entries (1 files):
- foods-1620990-supplementary.xls
