# Supplementary material for: Ozone-Microbubble-Washing with Domestic Equipment: Effects on the Microstructure, and Lipid and Protein Oxidation of Muscle Foods
Source: Foods. 2022 Mar 22;11(7):903. doi: 10.3390/foods11070903 (PMC8997542; doi:10.3390/foods11070903)
Supplement: Supplementary file 1 [file foods-11-00903-s001.zip › foods-1620990-supplementary.xls]

## Sheet: Table S1
Supplementary Information Table S1. Detailed information for the oxidatively modified peptides identified in pork samples treated by CW.
Sequence	PTMs	Score (−10lgP)	Length	Protein names	Accession No.
AAAEGSSNVF(+47.98)SM(+31.99)FDQTQIQEFK	Trioxidation(F); Dioxidation (M)	28.27	209	Myosin light chain, phosphorylatable, fast skeletal muscle	A0A5G2R327
AAAEGSSNVFSM(+15.99)FDQTQIQEFK	Monooxidation (M)	37.67	209	Myosin light chain, phosphorylatable, fast skeletal muscle	A0A5G2R327
AGLLGLLEEM(+15.99)R	Monooxidation (M)	19.88	1939	Myosin-1 (Myosin heavy chain 1) (Myosin heavy chain 2x) (MyHC-2x) (Myosin heavy chain, skeletal muscle, adult 1)	Q9TV61
AGLLGLLEEM(+15.99)RDDK	Monooxidation (M)	31.18	1939	Myosin-2	A0A4X1SL20
AGLLGLLEEM(+15.99)RDEK	Monooxidation (M)	27.3	1939	Myosin-1 (Myosin heavy chain 1) (Myosin heavy chain 2x) (MyHC-2x) (Myosin heavy chain, skeletal muscle, adult 1)	Q9TV61
AGLLGLLEEM(+15.99)RDER	Monooxidation (M)	18.75	1935	Myosin-7 (Myosin heavy chain 7) (Myosin heavy chain slow isoform) (MyHC-slow) (Myosin heavy chain, cardiac muscle beta isoform) (MyHC-beta)	P79293
AGLLGLLEEMRD(+15.99)EK	Monooxidation(D)	22.52	1939	Myosin-1 (Myosin heavy chain 1) (Myosin heavy chain 2x) (MyHC-2x) (Myosin heavy chain, skeletal muscle, adult 1)	Q9TV61
AGLLGTLEEM(+15.99)RDEK	Monooxidation (M)	24.81	1937	Myosin-4 (Myosin heavy chain 2b) (MyHC-2b) (Myosin heavy chain 4) (Myosin heavy chain, skeletal muscle, fetal)	Q9TV62
AGLLGTLEEMRD(+15.99)EK	Monooxidation(D)	19.74	1937	Myosin-4 (Myosin heavy chain 2b) (MyHC-2b) (Myosin heavy chain 4) (Myosin heavy chain, skeletal muscle, fetal)	Q9TV62
AISEELDHALNDM(+15.99)TSI	Monooxidation (M)	22.05	376	Tropomyosin alpha-1 chain	A0A4X1TVD0
AITDAAM(+15.99)M(+15.99)AEELKK	Monooxidation (M)	29.52	1939	Myosin-1 (Myosin heavy chain 1) (Myosin heavy chain 2x) (MyHC-2x) (Myosin heavy chain, skeletal muscle, adult 1)	Q9TV61
AITDAAM(+15.99)MAEELKK	Monooxidation (M)	37.84	1939	Myosin-1 (Myosin heavy chain 1) (Myosin heavy chain 2x) (MyHC-2x) (Myosin heavy chain, skeletal muscle, adult 1)	Q9TV61
AITDAAMM(+15.99)AEELKK	Monooxidation (M)	43.24	1939	Myosin-1 (Myosin heavy chain 1) (Myosin heavy chain 2x) (MyHC-2x) (Myosin heavy chain, skeletal muscle, adult 1)	Q9TV61
ALSSM(+15.99)GANYSSYLAK	Monooxidation (M)	43.34	260	Troponin T, fast skeletal muscle	Q75NH1
AM(+15.99)EAVAAQGK	Monooxidation (M)	29.36	253	Phosphoglycerate mutase (EC 5.4.2.11) (EC 5.4.2.4)	B5KJG2
AP(+31.99)SW(+47.98)IDTGLSEMR	Dioxidation(P); Trioxidation(W)	19.32	175	Alpha(B)-crystallin (Alpha-crystallin B chain)	B1Q039
ASGEHVTDEEIESIM(+15.99)K	Monooxidation (M)	50.77	159	Troponin C, skeletal muscle	P02587
ASGEHVTDEELESLM(+15.99)K	Monooxidation (M)	50.77	160	Fast skeletal muscle troponin C (Troponin C, skeletal muscle)	A1XQV5
CP(+15.99)ETLFQPSF(+47.98)IGMESAGIHETTYNSIMK	Monooxidation(P); Trioxidation(F)	17.02	377	Actin, alpha skeletal muscle	A0A481CYB2
CPEALFQPSFLGMESC(+47.98)GIHETTFN(+15.99)SIMK	Trioxidation(C); Monooxidation(N)	30.99	381	Uncharacterized protein	A0A287AA77
CPETLF(+31.99)QP(+15.99)SF(+47.98)IGMESAGIHETTYNSIMK	Dioxidation(F); Monooxidation(P); Trioxidation(F)	17.98	377	Actin, alpha skeletal muscle	A0A481CYB2
CPETLF(+47.98)QP(+15.99)SF(+31.99)IGMESAGIHETTYNSIMK	Trioxidation(F); Monooxidation(P); Dioxidation(F)	32.58	377	Actin, alpha skeletal muscle	A0A481CYB2
D(+15.99)GIIDKEDLR	Monooxidation(D)	17.41	167	Myosin light chain, phosphorylatable, fast skeletal muscle	A0A287A6F0
D(+15.99)IK(+31.99)EKLC(+47.98)YVALDFENEMATAASSSSLEK	Monooxidation(D); Dioxidation(K); Trioxidation(C)	29.31	377	Actin, alpha skeletal muscle	A0A480QNI6
D(+15.99)LY(+47.98)ANNVM(+31.99)SGTTMYPGIADR	Monooxidation(D); Trioxidation(Y); Dioxidation (M)	32	376	Actin, alpha skeletal muscle	A0A4X1U7L3
DGEAGAQGPP(+15.99)GPAGPAGER	Monooxidation(P)	41.3	1451	Collagen type I alpha 1 chain	A0A287BLD2
DLM(+15.99)ELQALIDSHFEAR	Monooxidation (M)	43.76	260	Troponin T, fast skeletal muscle	Q75NH1
DLTDYLM(+15.99)K	Monooxidation (M)	24.43	377	Actin, alpha skeletal muscle	A0A481CYB2
DLY(+47.98)AN(+15.99)NVLSGGTTMYPGIADR	Trioxidation(Y); Monooxidation(N)	24.01	361	Actin alpha cardiac muscle 1	A0A5G2QKZ4
DLY(+47.98)ANNVM(+15.99)SGTTM(+15.99)YPGIADR	Trioxidation(Y); Monooxidation (M)	20.03	376	Actin, alpha skeletal muscle	A0A4X1U7L3
DLY(+47.98)ANTVLSGGTTMYPGIADR	Trioxidation(Y)	39.32	381	Uncharacterized protein	A0A287AA77
DLYANNVLSGGTTM(+15.99)Y(+44.99)PGIADR	Monooxidation (M); Oxidation to nitro(Y)	35.45	361	Actin alpha cardiac muscle 1	A0A5G2QKZ4
DLYANNVM(+15.99)SGGTTM(+15.99)YPGIADR	Monooxidation (M)	46.9	377	Actin, alpha skeletal muscle	A0A481CYB2
DLYANNVM(+15.99)SGGTTMYPGIADR	Monooxidation (M)	53.3	377	Actin, alpha skeletal muscle	A0A481CYB2
DLYANNVMSGGTTM(+15.99)YPGIADR	Monooxidation (M)	36.52	377	Actin, alpha skeletal muscle	A0A481CYB2
EAEAAM(+15.99)FHR	Monooxidation (M)	25.27	579	Pyruvate kinase (EC 2.7.1.40)	A0A4X1TEM7
EDQVFP(+15.99)M(+15.99)NPPK	Monooxidation(P)(M)	22.62	1939	Myosin-1 (Myosin heavy chain 1) (Myosin heavy chain 2x) (MyHC-2x) (Myosin heavy chain, skeletal muscle, adult 1)	Q9TV61
EDQVFP(+15.99)MN(+15.99)PPKFDK	Monooxidation(P)(N)	17.14	1939	Myosin-1 (Myosin heavy chain 1) (Myosin heavy chain 2x) (MyHC-2x) (Myosin heavy chain, skeletal muscle, adult 1)	Q9TV61
EDQVFPM(+15.99)NPPK	Monooxidation (M)	47.44	1939	Myosin-1 (Myosin heavy chain 1) (Myosin heavy chain 2x) (MyHC-2x) (Myosin heavy chain, skeletal muscle, adult 1)	Q9TV61
EDQVFPM(+15.99)NPPKFDKIEDMAMMTHLHEPGVLYNLK	Monooxidation (M)	26.47	1956	Myosin-4	A0A287BCH4
EFEM(+15.99)SNLQSK	Monooxidation (M)	26.13	1939	Myosin-1 (Myosin heavy chain 1) (Myosin heavy chain 2x) (MyHC-2x) (Myosin heavy chain, skeletal muscle, adult 1)	Q9TV61
EITALAPSTM(+15.99)K	Monooxidation (M)	27.22	377	Actin, alpha skeletal muscle	A0A481CYB2
ELEDM(+15.99)NQK	Monooxidation (M)	25.84	178	Troponin I2, fast skeletal type	A0A287AGJ6
ELEEISERLEEAGGATSAQIEM(+15.99)NK	Monooxidation (M)	35.3	1939	Myosin-1 (Myosin heavy chain 1) (Myosin heavy chain 2x) (MyHC-2x) (Myosin heavy chain, skeletal muscle, adult 1)	Q9TV61
EWGYADH(-22.03)NGPDH(+15.99)W(+44.99)HELYPIAK	Histidine oxidation to aspartic acid; Monooxidation (H); Oxidation to nitro(W)	17.1	260	Carbonic anhydrase 3 (EC 4.2.1.1) (Carbonate dehydratase III) (Carbonic anhydrase III) (CA-III)	Q5S1S4
FDKIEDM(+15.99)AMLTF(+47.98)LHEPAVLYNLK	Monooxidation (M); Trioxidation(F)	34.96	1935	Myosin-7 (Myosin heavy chain 7) (Myosin heavy chain slow isoform) (MyHC-slow) (Myosin heavy chain, cardiac muscle beta isoform) (MyHC-beta)	P79293
FDKIEDM(+15.99)AMMTHLHEPAVLYNLK	Monooxidation (M)	43.25	1939	Myosin-1 (Myosin heavy chain 1) (Myosin heavy chain 2x) (MyHC-2x) (Myosin heavy chain, skeletal muscle, adult 1)	Q9TV61
FDKIEDMAM(+31.99)LTFLH(-23.02)EPAVLYNLK	Dioxidation (M); Histidine Monooxidation to asparagine	20.27	1935	Myosin-7 (Myosin heavy chain 7) (Myosin heavy chain slow isoform) (MyHC-slow) (Myosin heavy chain, cardiac muscle beta isoform) (MyHC-beta)	P79293
FDKIEDMAMM(+15.99)THLHEP(+15.99)GVLYNLK	Monooxidation (M)(P)	30.39	1956	Myosin-4	A0A287BCH4
FDKIEDMAMM(+15.99)THLHEPGVLYNLK	Monooxidation (M)	27.97	1956	Myosin-4	A0A287BCH4
FDRIEDM(+15.99)ASLTH(-23.02)LN(+15.99)EPAVLYNLK	Monooxidation (M)(N); Histidine oxidation to asparagine; Monooxidation(P)	25.48	191	Myosin heavy chain (Fragment)	Q95KR2
FGC(+47.98)RDP(+15.99)VR(+31.99)TSFDAFPDK	Trioxidation(C); Monooxidation(P); Dioxidation(R)	29.24	840	Alpha-1,4 glucan phosphorylase (EC 2.4.1.1)	A0A286ZMZ9
GAPEEPPKEAP(+31.99)P(+31.99)ED(+15.99)QSPTAEEPTGIFLK	Dioxidation(P); Monooxidation(D)	26.83	1140	Uncharacterized protein	A0A4X1VUZ8
GDAGAP(+15.99)GAP(+15.99)GSQGAPGLQGMP(+31.99)GER	Monooxidation(P); Dioxidation(P)	18.93	1451	Collagen type I alpha 1 chain	A0A287BLD2
GDAGAPGAP(+31.99)GSQGAP(+15.99)GLQGMP(+15.99)GER	Dioxidation(P); Monooxidation(P)	22.86	1451	Collagen type I alpha 1 chain	A0A287BLD2
GDP(+15.99)GEAGPQGDQGR	Monooxidation(P)	45.44	1026	Uncharacterized protein	A0A5G2Q7R0
GEM(+15.99)MDLQHGSLFLR	Monooxidation (M)	23.71	332	L-lactate dehydrogenase A chain (LDH-A) (EC 1.1.1.27) (LDH muscle subunit) (LDH-M)	P00339
GILGYTED(+15.99)QVVSC(+47.98)DF(+31.99)NSDTHSSTFDAGAGIALNDHFVK	Monooxidation(D); Trioxidation(C); Dioxidation(F)	20.8	333	Glyceraldehyde-3-phosphate dehydrogenase (GAPDH) (EC 1.2.1.12) (Peptidyl-cysteine S-nitrosylase GAPDH) (EC 2.6.99.-)	P00355
GIP(+15.99)GEFGLP(+15.99)GPAGPR	Monooxidation(P)	19.57	1274	Fibrillar collagen NC1 domain-containing protein	A0A4X1TZW1
GIP(+15.99)GPAGAAGATGAR	Monooxidation(P)	21.22	1274	Fibrillar collagen NC1 domain-containing protein	A0A4X1TZW1
GITQEQM(+15.99)NEFR	Monooxidation (M)	24.39	894	Actinin alpha 2 (Alpha-actinin-2 isoform 1)	F1RHL9
GKEDM(+15.99)LSQR	Monooxidation (M)	24.77	902	Uncharacterized protein	A0A4X1TK61
GLTGSP(+15.99)GSP(+15.99)GPDGK	Monooxidation(P)	27	1451	Collagen type I alpha 1 chain	A0A287BLD2
GPP(+15.99)GPPGKN(+15.99)GDDGEAGKPGR(+31.99)PGER	Monooxidation(P)(N); Dioxidation(R)	34.24	1449	Uncharacterized protein	A0A4X1USL6
GPQGALGEP(+15.99)GK	Monooxidation(P)	21.97	1017	Uncharacterized protein	A0A4X1T5S4
GPVGPSGPP(+15.99)GK	Monooxidation(P)	27.14	1439	Uncharacterized protein	A0A4X1TSD0
GQNVQQVM(+15.99)YATGALAK	Monooxidation (M)	36.73	1935	Myosin-7 (Myosin heavy chain 7) (Myosin heavy chain slow isoform) (MyHC-slow) (Myosin heavy chain, cardiac muscle beta isoform) (MyHC-beta)	P79293
GQSIDDM(+15.99)IPAQK	Monooxidation (M)	30.11	380	Creatine kinase (EC 2.7.3.2)	A0A5G2QZN6
GR(+15.99)PGLP(+15.99)GAAGAR	Monooxidation(P)(R)	29.43	1439	Uncharacterized protein	A0A4X1TSD0
GRP(+15.99)GLP(+15.99)GAAGAR	Monooxidation(P)(R)	25	1439	Uncharacterized protein	A0A4X1TSD0
GSP(+15.99)GEAGRP(+15.99)GEAGLP(+15.99)GAK	Monooxidation(P)	31.02	1451	Collagen type I alpha 1 chain	A0A287BLD2
GSSGGQAGGSSSAGQY(+44.99)GSGQQH(+15.99)H(-23.02)HQGSGSGSGGAGGPGSQTGR	Oxidation to nitro(Y); Monooxidation (H); Histidine oxidation to asparagine	39.57	298	Myozenin-1 (Calcineurin-interacting protein 2) (Calsarcin-2)	Q4PS85
GVGFGM(+15.99)VDSEKDAAVAK	Monooxidation (M)	29.95	396	Calsequestrin	A0A287AV34
GVP(+15.99)GPP(+15.99)GAVGPAGK	Monooxidation(P)	22.81	1451	Collagen type I alpha 1 chain	A0A287BLD2
HDC(+31.99)DLLR	Dioxidation(C)	17.24	1939	Myosin-1 (Myosin heavy chain 1) (Myosin heavy chain 2x) (MyHC-2x) (Myosin heavy chain, skeletal muscle, adult 1)	Q9TV61
HPGDFGADAQGAM(+15.99)SK	Monooxidation (M)	44.14	154	Myoglobin	P02189
HQGVM(+15.99)VGM(+15.99)GQK	Monooxidation (M)	26.03	377	Actin, alpha skeletal muscle	A0A481CYB2
HQGVM(+15.99)VGMGQK	Monooxidation (M)	36.6	377	Actin, alpha skeletal muscle	A0A481CYB2
HQGVMVGM(+15.99)GQK	Monooxidation (M)	40.44	377	Actin, alpha skeletal muscle	A0A481CYB2
HTNYTM(+15.99)EHIR	Monooxidation (M)	32.22	894	Actinin alpha 2 (Alpha-actinin-2 isoform 1)	F1RHL9
HTVYSM(+15.99)EHIR	Monooxidation (M)	36.24	902	Uncharacterized protein	A0A4X1TK61
HVID(+15.99)QLSSGFFSPK	Monooxidation(D)	16	840	Alpha-1,4 glucan phosphorylase (EC 2.4.1.1)	A0A286ZMZ9
IAEKDEEIDQM(+15.99)KR	Monooxidation (M)	34.02	1939	Myosin-1 isoform X1	A0A481AX92
IDAAEEEKYDM(+15.99)EIK	Monooxidation (M)	42.56	178	Troponin I2, fast skeletal type	A0A287AGJ6
IEDM(+15.99)AMLTFLHEPAVLYNLK	Monooxidation (M)	44.32	1935	Myosin-7 (Myosin heavy chain 7) (Myosin heavy chain slow isoform) (MyHC-slow) (Myosin heavy chain, cardiac muscle beta isoform) (MyHC-beta)	P79293
IEDM(+15.99)AMMTHLHEPAVLYNLK	Monooxidation (M)	55.45	1939	Myosin-1 (Myosin heavy chain 1) (Myosin heavy chain 2x) (MyHC-2x) (Myosin heavy chain, skeletal muscle, adult 1)	Q9TV61
IEDMAM(+15.99)LTH(-23.02)LNEPAVLYNLK	Monooxidation (M); Histidine oxidation to asparagine	16.44	1934	Embryonic skeletal myosin heavy chain 3 (Fragment)	A0A1Y0DD98
IEDMAM(+15.99)MTHLHEPAVLYNLK	Monooxidation (M)	53.18	1939	Myosin-1 (Myosin heavy chain 1) (Myosin heavy chain 2x) (MyHC-2x) (Myosin heavy chain, skeletal muscle, adult 1)	Q9TV61
IEDMAM(+15.99)MTHLHEPGVLYNLK	Monooxidation (M)	33.04	1939	Myosin-2	A0A4X1SL20
IEDMAMLTF(+47.98)LH(-22.03)EPAVLYNLK	Trioxidation(F); Histidine oxidation to aspartic acid	17.34	1935	Myosin-7 (Myosin heavy chain 7) (Myosin heavy chain slow isoform) (MyHC-slow) (Myosin heavy chain, cardiac muscle beta isoform) (MyHC-beta)	P79293
IEDMAMLTH(-23.02)LN(+15.99)EPAVLYNLK	Histidine oxidation to asparagine; Monooxidation(N)	28.88	1934	Embryonic skeletal myosin heavy chain 3 (Fragment)	A0A1Y0DD98
IEDMAMM(+15.99)THLHEPAVLYNLK	Monooxidation (M)	44.63	1939	Myosin-1 (Myosin heavy chain 1) (Myosin heavy chain 2x) (MyHC-2x) (Myosin heavy chain, skeletal muscle, adult 1)	Q9TV61
IEDMAMMTH(+15.99)LHEPAVLYNLK	Monooxidation (H)	34	1939	Myosin-1 (Myosin heavy chain 1) (Myosin heavy chain 2x) (MyHC-2x) (Myosin heavy chain, skeletal muscle, adult 1)	Q9TV61
IGEHTPSSLAIM(+15.99)ENANVLAR	Monooxidation (M)	42.89	416	Fructose-bisphosphate aldolase (EC 4.1.2.13)	A0A4X1U0N5
IITHPNFNGNTLDNDIM(+15.99)LIK	Monooxidation (M)	26.42	231	Trypsin (EC 3.4.21.4)	P00761
ITLDNAYM(+15.99)EK	Monooxidation (M)	27.79	579	Pyruvate kinase (EC 2.7.1.40)	A0A4X1TEM7
IW(+15.99)HHTFYNELR	Monooxidation (W)	33.16	377	Actin, alpha skeletal muscle	A0A481CYB2
KAITDAAM(+15.99)M(+15.99)AEELKK	Monooxidation (M)	31.24	1939	Myosin-1 (Myosin heavy chain 1) (Myosin heavy chain 2x) (MyHC-2x) (Myosin heavy chain, skeletal muscle, adult 1)	Q9TV61
KAITDAAMM(+15.99)AEELKK	Monooxidation (M)	36.04	1939	Myosin-1 (Myosin heavy chain 1) (Myosin heavy chain 2x) (MyHC-2x) (Myosin heavy chain, skeletal muscle, adult 1)	Q9TV61
KDLY(+44.99)ANN(+15.99)VLSGGTTMYPGIADR	Oxidation to nitro(Y); Monooxidation(N)	39.46	361	Actin alpha cardiac muscle 1	A0A5G2QKZ4
KDLY(+47.98)ANNVM(+31.99)SGTTMYPGIADR	Trioxidation(Y); Dioxidation (M)	17.16	376	Actin, alpha skeletal muscle	A0A4X1U7L3
KDLYAN(+15.99)NVLSGGTTMYPGIADR	Monooxidation(N)	45.67	361	Actin alpha cardiac muscle 1	A0A5G2QKZ4
KDLYANNVLSGGTTM(+15.99)Y(+44.99)PGIADR	Monooxidation (M); Oxidation to nitro(Y)	33.53	361	Actin alpha cardiac muscle 1	A0A5G2QKZ4
KDLYANNVM(+15.99)SGGTTM(+15.99)YPGIADR	Monooxidation (M)	36.78	377	Actin, alpha skeletal muscle	A0A481CYB2
KDLYANNVM(+15.99)SGGTTMYPGIADR	Monooxidation (M)	63.53	377	Actin, alpha skeletal muscle	A0A481CYB2
KDLYANNVM(+15.99)SGTTM(+15.99)Y(+47.98)PGIADR	Monooxidation (M); Trioxidation(Y)	31.53	376	Actin, alpha skeletal muscle	A0A4X1U7L3
KDLYANNVMSGGTTM(+15.99)YPGIADR	Monooxidation (M)	58.59	377	Actin, alpha skeletal muscle	A0A481CYB2
KIEFEQFLPM(+15.99)LQAISNNK	Monooxidation (M)	36.43	192	MLC1f (Myosin light chain 1/3, skeletal muscle isoform isoform 1f)	A1XQT6
KKLETDISQIQGEM(+15.99)EDIIQEAR	Monooxidation (M)	25.11	1939	Myosin-1 (Myosin heavy chain 1) (Myosin heavy chain 2x) (MyHC-2x) (Myosin heavy chain, skeletal muscle, adult 1)	Q9TV61
KLAEKDEEM(+15.99)EQAK	Monooxidation (M)	30.27	1935	Myosin-7 (Myosin heavy chain 7) (Myosin heavy chain slow isoform) (MyHC-slow) (Myosin heavy chain, cardiac muscle beta isoform) (MyHC-beta)	P79293
KLETDISQIQGEM(+15.99)EDIIQEAR	Monooxidation (M)	45.08	1939	Myosin-1 (Myosin heavy chain 1) (Myosin heavy chain 2x) (MyHC-2x) (Myosin heavy chain, skeletal muscle, adult 1)	Q9TV61
KM(+15.99)EGDLNEMEIQLNHANR	Monooxidation (M)	50.12	1939	Myosin-1 (Myosin heavy chain 1) (Myosin heavy chain 2x) (MyHC-2x) (Myosin heavy chain, skeletal muscle, adult 1)	Q9TV61
KMEGD(+15.99)LNEMEIQLNHANR	Monooxidation(D)	48.02	1939	Myosin-1 (Myosin heavy chain 1) (Myosin heavy chain 2x) (MyHC-2x) (Myosin heavy chain, skeletal muscle, adult 1)	Q9TV61
KMEGDLNEM(+15.99)EIQLNHANR	Monooxidation (M)	47.49	1939	Myosin-1 (Myosin heavy chain 1) (Myosin heavy chain 2x) (MyHC-2x) (Myosin heavy chain, skeletal muscle, adult 1)	Q9TV61
KMEGDLNEM(+15.99)EIQLSHANR	Monooxidation (M)	27.4	1935	Myosin-7 (Myosin heavy chain 7) (Myosin heavy chain slow isoform) (MyHC-slow) (Myosin heavy chain, cardiac muscle beta isoform) (MyHC-beta)	P79293
KVLGNPSNEEM(+15.99)NAK	Monooxidation (M)	53.44	192	MLC1f (Myosin light chain 1/3, skeletal muscle isoform isoform 1f)	A1XQT6
LAEKDEEM(+15.99)EQAK	Monooxidation (M)	30.11	1935	Myosin-7 (Myosin heavy chain 7) (Myosin heavy chain slow isoform) (MyHC-slow) (Myosin heavy chain, cardiac muscle beta isoform) (MyHC-beta)	P79293
LAEKDEEM(+15.99)EQAKR	Monooxidation (M)	39.19	1935	Myosin-7 (Myosin heavy chain 7) (Myosin heavy chain slow isoform) (MyHC-slow) (Myosin heavy chain, cardiac muscle beta isoform) (MyHC-beta)	P79293
LAM(+15.99)QEFM(+15.99)ILPVGASSFR	Monooxidation (M)	42.66	433	2-phospho-D-glycerate hydro-lyase (EC 4.2.1.11)	A0A5G2R7R6
LAM(+15.99)QEFMILPVGASSFR	Monooxidation (M)	54.71	434	Beta-enolase (EC 4.2.1.11) (2-phospho-D-glycerate hydro-lyase) (Enolase 3) (Muscle-specific enolase) (MSE) (Skeletal muscle enolase)	Q1KYT0
LAQESIM(+31.99)DIENEKQQLDEK	Dioxidation (M)	18.22	1956	Myosin-4	A0A287BCH4
LAQESTM(+15.99)DIENDKQQLDEK	Monooxidation (M)	44.13	1939	Myosin-1 (Myosin heavy chain 1) (Myosin heavy chain 2x) (MyHC-2x) (Myosin heavy chain, skeletal muscle, adult 1)	Q9TV61
LAQESTM(+31.99)D(+15.99)IENDK(+15.99)QQLDEK	Dioxidation (M); Monooxidation(D)(K)	15.46	1939	Myosin-1 (Myosin heavy chain 1) (Myosin heavy chain 2x) (MyHC-2x) (Myosin heavy chain, skeletal muscle, adult 1)	Q9TV61
LC(+31.99)YVALD(+15.99)FENEM(+31.99)ATAASSSSLEK	Monooxidation(D); Dioxidation(C) (M)	19.36	377	Actin, alpha skeletal muscle	A0A481CYB2
LC(+47.98)Y(+15.99)VALD(+15.99)FEQEMATAASSSSLEK	Trioxidation(C); Monooxidation(D)(Y)	23.15	381	Uncharacterized protein	A0A287AA77
LCY(+47.98)VALD(+15.99)FEQEMATAASSSSLEK	Trioxidation(Y); Monooxidation(D)	24.21	381	Uncharacterized protein	A0A287AA77
LEEAGGATSAQIEM(+15.99)NK	Monooxidation (M)	16.97	1939	Myosin-1 (Myosin heavy chain 1) (Myosin heavy chain 2x) (MyHC-2x) (Myosin heavy chain, skeletal muscle, adult 1)	Q9TV61
LISW(+31.99)YDNEFGYSNR	Dioxidation(W)	18.76	333	Glyceraldehyde-3-phosphate dehydrogenase (GAPDH) (EC 1.2.1.12) (Peptidyl-cysteine S-nitrosylase GAPDH) (EC 2.6.99.-)	P00355
LKGEM(+15.99)MDLQHGSLFLR	Monooxidation (M)	24.89	332	L-lactate dehydrogenase A chain (LDH-A) (EC 1.1.1.27) (LDH muscle subunit) (LDH-M)	P00339
LM(+15.99)TNLR	Monooxidation (M)	18.59	1939	Myosin-1 (Myosin heavy chain 1) (Myosin heavy chain 2x) (MyHC-2x) (Myosin heavy chain, skeletal muscle, adult 1)	Q9TV61
LQD(+15.99)AEEH(-22.03)VEAVNAK	Monooxidation(D); Histidine oxidation to aspartic acid	22.45	1939	Myosin-1 (Myosin heavy chain 1) (Myosin heavy chain 2x) (MyHC-2x) (Myosin heavy chain, skeletal muscle, adult 1)	Q9TV61
LQNEVED(+15.99)LMIDVER	Monooxidation(D)	23.75	1939	Myosin-1 (Myosin heavy chain 1) (Myosin heavy chain 2x) (MyHC-2x) (Myosin heavy chain, skeletal muscle, adult 1)	Q9TV61
LQNEVED(+15.99)LMLDVER	Monooxidation(D)	23.75	1939	Myosin-1 isoform X1	A0A481AX92
LQNEVEDLM(+15.99)IDVER	Monooxidation (M)	24.21	1939	Myosin-1 (Myosin heavy chain 1) (Myosin heavy chain 2x) (MyHC-2x) (Myosin heavy chain, skeletal muscle, adult 1)	Q9TV61
LQNEVEDLM(+15.99)LDVER	Monooxidation (M)	24.21	1939	Myosin-1 isoform X1	A0A481AX92
LSEM(+15.99)TEQDQQR	Monooxidation (M)	33.2	419	Creatine kinase (EC 2.7.3.2)	Q2HYU1
LSY(+15.99)TQQLEDLKR	Monooxidation(Y)	27.29	1965	Uncharacterized protein	A0A286ZXE3
LTDADAM(+15.99)K	Monooxidation (M)	26.38	539	ATP synthase subunit alpha	F1RPS8
LTGAIM(+15.99)HFGNMK	Monooxidation (M)	23.95	1935	Myosin-7 (Myosin heavy chain 7) (Myosin heavy chain slow isoform) (MyHC-slow) (Myosin heavy chain, cardiac muscle beta isoform) (MyHC-beta)	P79293
LTGAVM(+15.99)HYGNLK	Monooxidation (M)	34.7	1939	Myosin-1 (Myosin heavy chain 1) (Myosin heavy chain 2x) (MyHC-2x) (Myosin heavy chain, skeletal muscle, adult 1)	Q9TV61
LTGM(+15.99)AFR	Monooxidation (M)	20.34	333	Glyceraldehyde-3-phosphate dehydrogenase (GAPDH) (EC 1.2.1.12) (Peptidyl-cysteine S-nitrosylase GAPDH) (EC 2.6.99.-)	P00355
LTQESIMD(+15.99)LENDKQQLDER	Monooxidation(D)	22.27	1935	Myosin-7 (Myosin heavy chain 7) (Myosin heavy chain slow isoform) (MyHC-slow) (Myosin heavy chain, cardiac muscle beta isoform) (MyHC-beta)	P79293
M(+15.99)AAEALR	Monooxidation (M)	16.69	1939	Myosin-1 (Myosin heavy chain 1) (Myosin heavy chain 2x) (MyHC-2x) (Myosin heavy chain, skeletal muscle, adult 1)	Q9TV61
M(+15.99)EGDLNEMEIQLNHANR	Monooxidation (M)	39.34	1939	Myosin-1 (Myosin heavy chain 1) (Myosin heavy chain 2x) (MyHC-2x) (Myosin heavy chain, skeletal muscle, adult 1)	Q9TV61
M(+15.99)EGDLNEMEIQLSHANR	Monooxidation (M)	26.91	1935	Myosin-7 (Myosin heavy chain 7) (Myosin heavy chain slow isoform) (MyHC-slow) (Myosin heavy chain, cardiac muscle beta isoform) (MyHC-beta)	P79293
M(+15.99)EIDDLASNMETVSK	Monooxidation (M)	45.13	1939	Myosin-1 (Myosin heavy chain 1) (Myosin heavy chain 2x) (MyHC-2x) (Myosin heavy chain, skeletal muscle, adult 1)	Q9TV61
M(+15.99)EIQEMQLK	Monooxidation (M)	25.98	284	Tropomyosin alpha-4 chain	A0A4X1V0T9
M(+15.99)ELQEMQLK	Monooxidation (M)	25.98	284	Uncharacterized protein	A0A4X1VW25
M(+15.99)FLGFPTTK	Monooxidation (M)	28.44	141	GLOBIN domain-containing protein	A0A4X1UMP8
M(+15.99)LDAEDIVNTPKPDER	Monooxidation (M)	17.81	894	Actinin alpha 2 (Alpha-actinin-2 isoform 1)	F1RHL9
M(+15.99)QGTLEDQIISANPLLEAFGNAK	Monooxidation (M)	52.12	1939	Myosin-1 (Myosin heavy chain 1) (Myosin heavy chain 2x) (MyHC-2x) (Myosin heavy chain, skeletal muscle, adult 1)	Q9TV61
M(+15.99)VALM(+15.99)QEK	Monooxidation (M)	15.66	1939	Myosin-1 (Myosin heavy chain 1) (Myosin heavy chain 2x) (MyHC-2x) (Myosin heavy chain, skeletal muscle, adult 1)	Q9TV61
M(+15.99)VALMQEK	Monooxidation (M)	25.62	1939	Myosin-1 (Myosin heavy chain 1) (Myosin heavy chain 2x) (MyHC-2x) (Myosin heavy chain, skeletal muscle, adult 1)	Q9TV61
M(+42.01)(+15.99)DIAIHHPWIR	Acetylation (Protein N-term); Monooxidation (M)	35.17	175	Alpha(B)-crystallin (Alpha-crystallin B chain)	B1Q039
MEGDLNEM(+15.99)EIQLNHANR	Monooxidation (M)	34.04	1939	Myosin-1 (Myosin heavy chain 1) (Myosin heavy chain 2x) (MyHC-2x) (Myosin heavy chain, skeletal muscle, adult 1)	Q9TV61
MEIDDLASNM(+15.99)ETVSK	Monooxidation (M)	37.44	1939	Myosin-1 (Myosin heavy chain 1) (Myosin heavy chain 2x) (MyHC-2x) (Myosin heavy chain, skeletal muscle, adult 1)	Q9TV61
MEIQEM(+15.99)QLK	Monooxidation (M)	21.52	284	Tropomyosin alpha-4 chain	A0A4X1V0T9
MELQEM(+15.99)QLK	Monooxidation (M)	21.52	284	Uncharacterized protein	A0A4X1VW25
MKEEEVEALM(+31.99)AGQED(+15.99)SNGC(+47.98)INYEAFVK	Dioxidation (M); Monooxidation(D); Trioxidation(C)	46.48	192	MLC1f (Myosin light chain 1/3, skeletal muscle isoform isoform 1f)	A1XQT6
MMDFDTFLPM(+15.99)LQHISK	Monooxidation (M)	34.48	197	MYL3	K4EJ64
MQGTLED(+15.99)QIIQANPLLEAFGNAK	Monooxidation(D)	23.04	1938	Myosin heavy chain 13	F1SS66
MSADAM(+15.99)LK	Monooxidation (M)	20.5	182	Troponin I	B3VI70
NAENAIEALKEYEPEM(+15.99)GK	Monooxidation (M)	40.23	993	Calcium-transporting ATPase (EC 7.2.2.10)	A0A480R346
NEELDAM(+15.99)MK	Monooxidation (M)	18.29	167	Myosin light chain, phosphorylatable, fast skeletal muscle	A0A287A6F0
NEELDAMM(+15.99)K	Monooxidation (M)	24.65	209	Myosin light chain, phosphorylatable, fast skeletal muscle	A0A5G2R327
NIC(+31.99)YVITHGDAK	Dioxidation(C)	28.1	167	Myosin light chain, phosphorylatable, fast skeletal muscle	A0A287A6F0
NLHPELGTDADKEHW(+15.99)K	Monooxidation (W)	19.65	332	L-lactate dehydrogenase A chain (LDH-A) (EC 1.1.1.27) (LDH muscle subunit) (LDH-M)	P00339
NLTEEM(+15.99)AGLDETIAK	Monooxidation (M)	38.07	1939	Myosin-1 (Myosin heavy chain 1) (Myosin heavy chain 2x) (MyHC-2x) (Myosin heavy chain, skeletal muscle, adult 1)	Q9TV61
NM(+15.99)LFSGTNIAAGK	Monooxidation (M)	19.27	993	Calcium-transporting ATPase (EC 7.2.2.10)	A0A480R346
NM(+15.99)WAAFPPDVGGNVDYK	Monooxidation (M)	15.79	167	Myosin light chain, phosphorylatable, fast skeletal muscle	A0A287A6F0
NMW(+15.99)AAFPPDVGGNVDYK	Monooxidation (W)	35.7	167	Myosin light chain, phosphorylatable, fast skeletal muscle	A0A287A6F0
NNVVNTM(+15.99)R	Monooxidation (M)	18.71	840	Alpha-1,4 glucan phosphorylase (EC 2.4.1.1)	A0A286ZMZ9
QEAPPH(-23.02)IFSISDNAY(+44.99)QFMLTDR	Histidine Monooxidation to asparagine; Oxidation to nitro(Y)	34.08	1939	Myosin-1 (Myosin heavy chain 1) (Myosin heavy chain 2x) (MyHC-2x) (Myosin heavy chain, skeletal muscle, adult 1)	Q9TV61
RAAAEGSSNVF(+47.98)SM(+31.99)FDQTQIQEFK	Trioxidation(F); Dioxidation (M)	55.09	167	Myosin light chain, phosphorylatable, fast skeletal muscle	A0A287A6F0
RADGAN(+15.99)SN(+15.99)VF(+47.98)SMFEQTQIQEFK	Monooxidation(P); Trioxidation(F)	22.41	166	MYL2 (Myosin light chain 2) (Myosin light chain 2V) (Myosin regulatory light chain 2, ventricular/cardiac muscle isoform) (Myosin regulatory light chain ventricular isoform)	Q8MHY0
RFDEILEASDGIM(+15.99)VAR	Monooxidation (M)	34.86	579	Pyruvate kinase (EC 2.7.1.40)	A0A4X1TEM7
RVIISAPSADAPMFVM(+15.99)GVNHEK	Monooxidation (M)	60.07	333	Glyceraldehyde-3-phosphate dehydrogenase (GAPDH) (EC 1.2.1.12) (Peptidyl-cysteine S-nitrosylase GAPDH) (EC 2.6.99.-)	P00355
S(+42.01)SDQEM(+15.99)AIFGEAAPYLR	Acetylation (Protein N-term); Monooxidation (M)	36.54	1939	Myosin-1 (Myosin heavy chain 1) (Myosin heavy chain 2x) (MyHC-2x) (Myosin heavy chain, skeletal muscle, adult 1)	Q9TV61
SAETEKEM(+15.99)ANMKEEFEK	Monooxidation (M)	44.15	1939	Myosin-1 (Myosin heavy chain 1) (Myosin heavy chain 2x) (MyHC-2x) (Myosin heavy chain, skeletal muscle, adult 1)	Q9TV61
SAETEKEM(+15.99)ATMK	Monooxidation (M)	24.72	1956	Myosin-4	A0A287BCH4
SAETEKEMANM(+15.99)KEEFEK	Monooxidation (M)	33.89	1939	Myosin-1 (Myosin heavy chain 1) (Myosin heavy chain 2x) (MyHC-2x) (Myosin heavy chain, skeletal muscle, adult 1)	Q9TV61
SAETEKEMATM(+15.99)KEEFQK	Monooxidation (M)	22.26	1939	Myosin-2	A0A4X1SL20
SEDEM(+15.99)KASEDLKK	Monooxidation (M)	40.69	154	Myoglobin	P02189
SF(+47.98)SAD(+15.99)QIAEFK	Trioxidation(F); Monooxidation(D)	17.72	191	Myosin light chain 1	A0A287BJF1
SFDIPPPPM(+15.99)DEK	Monooxidation (M)	19.59	253	Phosphoglycerate mutase (EC 5.4.2.11) (EC 5.4.2.4)	B5KJG2
SM(+15.99)TEQEQQQLIDDHFLFDKPVSPLLLASGMAR	Monooxidation (M)	45.92	380	Creatine kinase (EC 2.7.3.2)	A0A5G2QZN6
SMTEAEQQQLID(+15.99)D(+15.99)HFLF(+47.98)DKPVSPLLLASGMAR	Monooxidation(D); Trioxidation(F)	54.79	381	Creatine kinase (EC 2.7.3.2)	A0A4X1TS58
SMTEAEQQQLIDD(+15.99)HF(+47.98)LFD(+15.99)KPVSPLLLASGMAR	Monooxidation(D); Trioxidation(F)	39.74	381	Creatine kinase (EC 2.7.3.2)	A0A4X1TS58
SMTEAEQQQLIDDH(+15.99)F(+31.99)LF(+47.98)DKPVSPLLLASGMAR	Monooxidation (H); Dioxidation(F); Trioxidation(F)	40.46	381	Creatine kinase (EC 2.7.3.2)	A0A4X1TS58
SMTEAEQQQLIDDHF(+47.98)LF(+31.99)DKP(+15.99)VSPLLLASGMAR	Trioxidation(F); Dioxidation(F); Monooxidation(P)	31.63	381	Creatine kinase (EC 2.7.3.2)	A0A4X1TS58
SMTEAEQQQLIDDHFLF(+31.99)D(+15.99)K(+31.99)PVSPLLLASGMAR	Dioxidation(K)(F); Monooxidation(D)	38.18	381	Creatine kinase (EC 2.7.3.2)	A0A4X1TS58
SMTEQEQQQLIDDHFLFDKPVSPLLLASGM(+15.99)AR	Monooxidation (M)	36.85	380	Creatine kinase (EC 2.7.3.2)	A0A5G2QZN6
SPGVIDNPLVM(+15.99)HQLR	Monooxidation (M)	33.43	1935	Myosin-7 (Myosin heavy chain 7) (Myosin heavy chain slow isoform) (MyHC-slow) (Myosin heavy chain, cardiac muscle beta isoform) (MyHC-beta)	P79293
SPSW(+15.99)D(+15.99)PF(+47.98)RDWYPAHSR	Monooxidation (W)(D); Trioxidation(F)	20.77	207	Heat shock protein beta-1 (HspB1) (Heat shock 27 kDa protein) (HSP 27)	Q5S1U1
SQEDLKEQLAM(+15.99)VER	Monooxidation (M)	30.58	1939	Myosin-1 (Myosin heavy chain 1) (Myosin heavy chain 2x) (MyHC-2x) (Myosin heavy chain, skeletal muscle, adult 1)	Q9TV61
SYLSEEM(+15.99)IAEFK	Monooxidation (M)	32.21	159	Troponin C, skeletal muscle	P02587
T(+42.01)N(+15.99)GETTTQGLDGLSER	Acetylation (Protein N-term); Monooxidation(P)	34.29	109	Fructose-bisphosphate aldolase (EC 4.1.2.13) (Fragment)	Q6UV40
T(+42.01)TEEC(+15.99)LAYFGVSETTGLTPDQVKR	Acetylation (Protein N-term); Monooxidation (C)	41.51	993	Calcium-transporting ATPase (EC 7.2.2.10)	A0A480R346
TIAM(+15.99)DGTEGLVR	Monooxidation (M)	15.41	437	ATP synthase subunit beta (EC 7.1.2.2) (Fragment)	Q0QEM6
TNADTDGM(+15.99)VK	Monooxidation (M)	16.19	501	Dihydrolipoyl dehydrogenase (EC 1.8.1.4)	A0A5G2QPK6
TPGAM(+15.99)EHELVLHQLR	Monooxidation (M)	42.63	1939	Myosin-1 (Myosin heavy chain 1) (Myosin heavy chain 2x) (MyHC-2x) (Myosin heavy chain, skeletal muscle, adult 1)	Q9TV61
TPGAMEHELVLH(+15.99)QLR	Monooxidation (H)	31.2	1939	Myosin-1 (Myosin heavy chain 1) (Myosin heavy chain 2x) (MyHC-2x) (Myosin heavy chain, skeletal muscle, adult 1)	Q9TV61
TTGIVLDSGDGVTH(-22.03)NVP(+15.99)IY(+44.99)EGYALPHAIMR	Histidine oxidation to aspartic acid; Monooxidation(P); Oxidation to nitro(Y)	45.63	377	Actin, alpha skeletal muscle	A0A481CYB2
TTGIVLDSGDGVTH(-22.03)NVPIY(+44.99)EGYALPHAIMR	Histidine oxidation to aspartic acid; Oxidation to nitro(Y)	47.22	377	Actin, alpha skeletal muscle	A0A481CYB2
TTGIVLDSGDGVTH(-23.02)N(+15.99)VP(+31.99)IYEGYALPHAIMR	Histidine Monooxidation to asparagine; Monooxidation(N); Dioxidation(P)	48.54	377	Actin, alpha skeletal muscle	A0A481CYB2
TTGIVLDSGDGVTHNVPIYEGYALPHAIM(+15.99)R	Monooxidation (M)	44.31	377	Actin, alpha skeletal muscle	A0A481CYB2
V(+42.01)DAEM(+15.99)AAFGEAAPYLR	Acetylation (Protein N-term); Monooxidation (M)	39.87	1935	Myosin-7 (Myosin heavy chain 7) (Myosin heavy chain slow isoform) (MyHC-slow) (Myosin heavy chain, cardiac muscle beta isoform) (MyHC-beta)	P79293
VDKFM(+15.99)IELDGTENK	Monooxidation (M)	31.87	434	Beta-enolase (EC 4.2.1.11) (2-phospho-D-glycerate hydro-lyase) (Enolase 3) (Muscle-specific enolase) (MSE) (Skeletal muscle enolase)	Q1KYT0
VGEPSM(+15.99)SAM(+15.99)QR	Monooxidation (M)	24.61	902	Uncharacterized protein	A0A4X1TK61
VGEPSM(+15.99)SAMQR	Monooxidation (M)	20.61	902	Uncharacterized protein	A0A4X1TK61
VIHDHFGIVEGLM(+15.99)TTVHAITATQK	Monooxidation (M)	54.46	333	Glyceraldehyde-3-phosphate dehydrogenase (GAPDH) (EC 1.2.1.12) (Peptidyl-cysteine S-nitrosylase GAPDH) (EC 2.6.99.-)	P00355
VIISAPSADAPM(+15.99)FVMGVNHEK	Monooxidation (M)	50.33	333	Glyceraldehyde-3-phosphate dehydrogenase (GAPDH) (EC 1.2.1.12) (Peptidyl-cysteine S-nitrosylase GAPDH) (EC 2.6.99.-)	P00355
VIISAPSADAPMFVM(+15.99)GVNHEK	Monooxidation (M)	47.29	333	Glyceraldehyde-3-phosphate dehydrogenase (GAPDH) (EC 1.2.1.12) (Peptidyl-cysteine S-nitrosylase GAPDH) (EC 2.6.99.-)	P00355
VLD(+15.99)K(+15.99)EGNGTVMGAELR	Monooxidation(K)(D)	22.12	92	Ca2+-binding protein-like protein	Q56P22
VLGNPSNEEM(+15.99)NAK	Monooxidation (M)	31.06	192	MLC1f (Myosin light chain 1/3, skeletal muscle isoform isoform 1f)	A1XQT6
VNLAM(+15.99)NVGK	Monooxidation (M)	18.36	579	Pyruvate kinase (EC 2.7.1.40)	A0A4X1TEM7
VPM(+15.99)TGPVK	Monooxidation (M)	22.96	993	Calcium-transporting ATPase (EC 7.2.2.10)	A0A480R346
VTP(+15.99)NGY(+47.98)TLDQC(+31.99)IQTGVDNPGHPFIK	Monooxidation(P); Trioxidation(Y); Dioxidation(C)	17.17	419	Creatine kinase (EC 2.7.3.2)	Q2HYU1
VVDLM(+15.99)VHMASK	Monooxidation (M)	19.97	333	Glyceraldehyde-3-phosphate dehydrogenase (GAPDH) (EC 1.2.1.12) (Peptidyl-cysteine S-nitrosylase GAPDH) (EC 2.6.99.-)	P00355
VVDLM(+15.99)VHMASKE	Monooxidation (M)	32.44	333	Glyceraldehyde-3-phosphate dehydrogenase (GAPDH) (EC 1.2.1.12) (Peptidyl-cysteine S-nitrosylase GAPDH) (EC 2.6.99.-)	P00355
VVDLMVHM(+15.99)ASKE	Monooxidation (M)	33.38	333	Glyceraldehyde-3-phosphate dehydrogenase (GAPDH) (EC 1.2.1.12) (Peptidyl-cysteine S-nitrosylase GAPDH) (EC 2.6.99.-)	P00355
VVIGM(+15.99)DVAASEFYR	Monooxidation (M)	24.09	434	Beta-enolase (EC 4.2.1.11) (2-phospho-D-glycerate hydro-lyase) (Enolase 3) (Muscle-specific enolase) (MSE) (Skeletal muscle enolase)	Q1KYT0
VVLAYEPVW(+15.99)AIGTGK	Monooxidation (W)	34.85	248	Triosephosphate isomerase (EC 5.3.1.1)	D0G7F6
W(+15.99)GDAGATYVVESTGVFTTMEK	Monooxidation (W)	19.15	333	Glyceraldehyde-3-phosphate dehydrogenase (GAPDH) (EC 1.2.1.12) (Peptidyl-cysteine S-nitrosylase GAPDH) (EC 2.6.99.-)	P00355
WGDAGATYVVESTGVFTTM(+15.99)EK	Monooxidation (M)	33.06	333	Glyceraldehyde-3-phosphate dehydrogenase (GAPDH) (EC 1.2.1.12) (Peptidyl-cysteine S-nitrosylase GAPDH) (EC 2.6.99.-)	P00355
WPVHLM(+15.99)ETLLPR	Monooxidation (M)	33.39	842	Alpha-1,4 glucan phosphorylase (EC 2.4.1.1)	A0A4X1VBN9
YASIC(+47.98)QQN(+15.99)GIVP(+15.99)IVEPEILPDGDHDLKR	Trioxidation(C); Monooxidation(P)(N)	56.55	416	Fructose-bisphosphate aldolase (EC 4.1.2.13)	A0A4X1U0N5
YASIC(+47.98)QQN(+15.99)GIVP(+31.99)IVEPEILPDGDHDLK	Trioxidation(C); Monooxidation(P)(N); Dioxidation(P)	16.02	416	Fructose-bisphosphate aldolase (EC 4.1.2.13)	A0A4X1U0N5
YASIC(+47.98)QQN(+15.99)GIVP(+31.99)IVEPEILPDGDHDLKR	Trioxidation(C); Monooxidation(P)(N); Dioxidation(P)	33.48	416	Fructose-bisphosphate aldolase (EC 4.1.2.13)	A0A4X1U0N5
YASIC(+47.98)QQNGIVP(+31.99)IVEPEILPDGDHDLKR	Trioxidation(C); Dioxidation(P)	43.98	416	Fructose-bisphosphate aldolase (EC 4.1.2.13)	A0A4X1U0N5
YPIEH(+15.99)GIITN(+15.99)W(+19.99)DDMEK	Monooxidation (H)(N); Tryptophan oxidation to hydroxykynurenin	24.91	377	Actin, alpha skeletal muscle	A0A481CYB2
YSHEEIAM(+15.99)ATVTALR	Monooxidation (M)	42.85	416	Fructose-bisphosphate aldolase (EC 4.1.2.13)	A0A4X1U0N5

## Sheet: Table S2
Supplementary Information Table S2. Detailed information for the oxidatively modified peptides identified in pork samples treated by OM.
Sequence	PTMs	Score (−10lgP)	Length	Protein names	Accession No.
AAAEGSSNVF(+47.98)SM(+31.99)FDQTQIQEFK	Trioxidation(F); Dioxidation (M)	29.62	209	Myosin light chain, phosphorylatable, fast skeletal muscle	A0A5G2R327
AAAEGSSNVFSM(+15.99)FDQTQIQEFK	Monooxidation (M)	43.33	209	Myosin light chain, phosphorylatable, fast skeletal muscle	A0A5G2R327
AAPAPAPAP(+31.99)AP(+31.99)AP(+31.99)EPKEPEFDASK	Dioxidation(P)	23.88	196	Myosin light chain 3	F1SNW4
AEGSDVANAVLDGAD(+15.99)C(+47.98)IM(+31.99)LSGETAK	Monooxidation(D); Trioxidation(C); Dioxidation (M)	21.51	579	Pyruvate kinase (EC 2.7.1.40)	A0A4X1TEM7
AGLLGLLEEM(+15.99)R	Monooxidation (M)	16.85	1939	Myosin-1 (Myosin heavy chain 1) (Myosin heavy chain 2x) (MyHC-2x) (Myosin heavy chain, skeletal muscle, adult 1)	Q9TV61
AGLLGLLEEM(+15.99)RDDK	Monooxidation (M)	33.63	1939	Myosin-2	A0A4X1SL20
AGLLGLLEEM(+15.99)RDEK	Monooxidation (M)	29.94	1939	Myosin-1 (Myosin heavy chain 1) (Myosin heavy chain 2x) (MyHC-2x) (Myosin heavy chain, skeletal muscle, adult 1)	Q9TV61
AGLLGLLEEMR(+15.99)DER	Monooxidation(R)	26.58	1935	Myosin-7 (Myosin heavy chain 7) (Myosin heavy chain slow isoform) (MyHC-slow) (Myosin heavy chain, cardiac muscle beta isoform) (MyHC-beta)	P79293
AH(-23.02)GK(+31.99)K(+15.99)VLQSFSDGLK	Histidine oxidation to asparagine; Dioxidation(P); Monooxidation(K);Dioxidation(K)	19.96	147	Hemoglobin subunit beta	F1RII7
AISEELDHALNDM(+15.99)TSI	Monooxidation (M)	19.96	376	Tropomyosin alpha-1 chain	A0A4X1TVD0
AITDAAM(+15.99)M(+15.99)AEELKK	Monooxidation (M)	31.76	1939	Myosin-1 (Myosin heavy chain 1) (Myosin heavy chain 2x) (MyHC-2x) (Myosin heavy chain, skeletal muscle, adult 1)	Q9TV61
AITDAAM(+15.99)MAEELKK	Monooxidation (M)	37.95	1939	Myosin-1 (Myosin heavy chain 1) (Myosin heavy chain 2x) (MyHC-2x) (Myosin heavy chain, skeletal muscle, adult 1)	Q9TV61
AITDAAMM(+15.99)AEELKK	Monooxidation (M)	40.24	1939	Myosin-1 (Myosin heavy chain 1) (Myosin heavy chain 2x) (MyHC-2x) (Myosin heavy chain, skeletal muscle, adult 1)	Q9TV61
ALPFW(+3.99)NDEIAPQIK	Tryptophan oxidation to kynurenin	16.13	253	Phosphoglycerate mutase (EC 5.4.2.11) (EC 5.4.2.4)	B5KJG2
ALQEAHQQALD(+15.99)D(+15.99)LQAEEDKVNTLTK	Monooxidation(D)	15.4	1935	Myosin-7 (Myosin heavy chain 7) (Myosin heavy chain slow isoform) (MyHC-slow) (Myosin heavy chain, cardiac muscle beta isoform) (MyHC-beta)	P79293
ALSSM(+15.99)GANYSSYLAK	Monooxidation (M)	39.88	260	Troponin T, fast skeletal muscle	Q75NH1
AM(+15.99)EAVAAQGK	Monooxidation (M)	26.82	253	Phosphoglycerate mutase (EC 5.4.2.11) (EC 5.4.2.4)	B5KJG2
AP(+31.99)SW(+47.98)IDTGLSEMR	Dioxidation(P); Trioxidation(F)	20.91	175	Alpha(B)-crystallin (Alpha-crystallin B chain)	B1Q039
ASGEHVTDEEIESIM(+15.99)K	Monooxidation (M)	43.24	159	Troponin C, skeletal muscle	P02587
ASGEHVTDEELESLM(+15.99)K	Monooxidation (M)	43.24	160	Fast skeletal muscle troponin C (Troponin C, skeletal muscle)	A1XQV5
C(+15.99)PETLF(+47.98)QPSF(+31.99)IGMESAGIHETTYNSIMK	Monooxidation (C); Trioxidation(F); Dioxidation(F)	28.4	377	Actin, alpha skeletal muscle	A0A481CYB2
CPETLF(+31.99)QP(+31.99)SF(+31.99)IGMESAGIHETTYNSIMK	Dioxidation(F)(P)	19.98	377	Actin, alpha skeletal muscle	A0A481CYB2
CPETLF(+31.99)QPSF(+47.98)IGMESAGIHETTYNSIMK	Dioxidation(F); Trioxidation(F)	31.5	377	Actin, alpha skeletal muscle	A0A481CYB2
CPETLF(+47.98)QPSF(+47.98)IGMESAGIHETTYNSIMK	Trioxidation(F)	24.16	377	Actin, alpha skeletal muscle	A0A481CYB2
DGASGHP(+15.99)GPIGPP(+15.99)GPR	Monooxidation(P)	44.22	1439	Uncharacterized protein	A0A4X1TSD0
DGEAGAQGPP(+15.99)GPAGPAGER	Monooxidation(P)	47.95	1451	Collagen type I alpha 1 chain	A0A287BLD2
DIK(+15.99)EK(+31.99)LC(+47.98)YVALDFENEMATAASSSSLEK	Monooxidation(K); Dioxidation(K); Trioxidation(C)	35.56	377	Actin, alpha skeletal muscle	A0A481CYB2
DIVNM(+15.99)LMHHDR	Monooxidation (M)	27.36	842	Alpha-1,4 glucan phosphorylase (EC 2.4.1.1)	A0A4X1VBN9
DIVNMLM(+15.99)HHDR	Monooxidation (M)	27.93	842	Alpha-1,4 glucan phosphorylase (EC 2.4.1.1)	A0A4X1VBN9
DLM(+15.99)ELQALIDSHFEAR	Monooxidation (M)	46.74	260	Troponin T, fast skeletal muscle	Q75NH1
DLTDYLM(+15.99)K	Monooxidation (M)	21.48	377	Actin, alpha skeletal muscle	A0A481CYB2
DLY(+44.99)AN(+15.99)N(+15.99)VLSGGTTMYPGIADR	Oxidation to nitro(Y); Monooxidation(N)	26.92	361	Actin alpha cardiac muscle 1	A0A5G2QKZ4
DLY(+47.98)AN(+15.99)NVM(+31.99)SGTTMYPGIADR	Trioxidation(Y); Monooxidation(N); Dioxidation (M)	30.2	376	Actin, alpha skeletal muscle	A0A4X1U7L3
DLY(+47.98)ANN(+15.99)VM(+31.99)SGTTMYPGIADR	Trioxidation(Y); Monooxidation(N); Dioxidation (M)	18.6	376	Actin, alpha skeletal muscle	A0A4X1U7L3
DLYANNVLSGGTTM(+15.99)Y(+44.99)PGIADR	Monooxidation (M); Oxidation to nitro(Y)	40.15	361	Actin alpha cardiac muscle 1	A0A5G2QKZ4
DLYANNVM(+15.99)SGGTTM(+15.99)YPGIADR	Monooxidation (M)	51.99	377	Actin, alpha skeletal muscle	A0A481CYB2
DLYANNVM(+15.99)SGGTTMYPGIADR	Monooxidation (M)	52.58	377	Actin, alpha skeletal muscle	A0A481CYB2
DLYANNVMSGGTTM(+15.99)YPGIADR	Monooxidation (M)	52.5	377	Actin, alpha skeletal muscle	A0A481CYB2
DTFAAM(+15.99)GR	Monooxidation (M)	17.18	209	Myosin light chain, phosphorylatable, fast skeletal muscle	A0A5G2R327
EAEAAM(+15.99)FHR	Monooxidation (M)	19.78	579	Pyruvate kinase (EC 2.7.1.40)	A0A4X1TEM7
EAFTIM(+15.99)DQNR	Monooxidation (M)	19.6	166	MYL2 (Myosin light chain 2) (Myosin light chain 2V) (Myosin regulatory light chain 2, ventricular/cardiac muscle isoform) (Myosin regulatory light chain ventricular isoform)	Q8MHY0
EAFTLM(+15.99)DQNR	Monooxidation (M)	19.6	174	Myosin light chain 5	I3L9U0
EDQVF(+31.99)PMNPPK	Dioxidation(F)	16.14	1939	Myosin-1 (Myosin heavy chain 1) (Myosin heavy chain 2x) (MyHC-2x) (Myosin heavy chain, skeletal muscle, adult 1)	Q9TV61
EDQVFP(+31.99)MNPPKFDK	Dioxidation(P)	22.17	1939	Myosin-1 (Myosin heavy chain 1) (Myosin heavy chain 2x) (MyHC-2x) (Myosin heavy chain, skeletal muscle, adult 1)	Q9TV61
EDQVFPM(+15.99)NPPK	Monooxidation (M)	41.4	1939	Myosin-1 (Myosin heavy chain 1) (Myosin heavy chain 2x) (MyHC-2x) (Myosin heavy chain, skeletal muscle, adult 1)	Q9TV61
EDVFLSVP(+31.99)C(+47.98)ILGQN(+15.99)GISDVVK	Dioxidation(P); Trioxidation(C); Monooxidation(N)	18.63	332	L-lactate dehydrogenase A chain (LDH-A) (EC 1.1.1.27) (LDH muscle subunit) (LDH-M)	P00339
EFEM(+15.99)SNLQSK	Monooxidation (M)	22.33	1939	Myosin-1 (Myosin heavy chain 1) (Myosin heavy chain 2x) (MyHC-2x) (Myosin heavy chain, skeletal muscle, adult 1)	Q9TV61
EITALAPSTM(+15.99)K	Monooxidation (M)	24.42	377	Actin, alpha skeletal muscle	A0A481CYB2
EKLCY(+44.99)VALDFEQEMATAASSSSLEK	Oxidation to nitro(Y)	23.63	359	Uncharacterized protein	A0A5G2QZX1
ELADEIALVDVM(+15.99)EDK	Monooxidation (M)	33.37	332	L-lactate dehydrogenase A chain (LDH-A) (EC 1.1.1.27) (LDH muscle subunit) (LDH-M)	P00339
ELEDM(+15.99)NQK	Monooxidation (M)	21.67	178	Troponin I2, fast skeletal type	A0A287AGJ6
ELEEISERLEEAGGATSAQIEM(+15.99)NK	Monooxidation (M)	31.65	1939	Myosin-1 (Myosin heavy chain 1) (Myosin heavy chain 2x) (MyHC-2x) (Myosin heavy chain, skeletal muscle, adult 1)	Q9TV61
EM(+15.99)LTTQAER	Monooxidation (M)	23.79	166	MYL2 (Myosin light chain 2) (Myosin light chain 2V) (Myosin regulatory light chain 2, ventricular/cardiac muscle isoform) (Myosin regulatory light chain ventricular isoform)	Q8MHY0
EVSAVELTSTNLEWLH(-23.02)GWPPPYHTFEEPTYINLK	Histidine oxidation to asparagine	20.31	514	Cytochrome c oxidase subunit 1 (EC 7.1.1.9)	Q69GF8
FDKIEDMAM(+15.99)LTFLH(+15.99)EP(+31.99)AVLYNLK	Monooxidation (M) (H); Dioxidation(P)	18.81	1935	Myosin-7 (Myosin heavy chain 7) (Myosin heavy chain slow isoform) (MyHC-slow) (Myosin heavy chain, cardiac muscle beta isoform) (MyHC-beta)	P79293
FDKIEDMAMLTF(+31.99)LH(-22.03)EPAVLYNLK	Dioxidation(F); Histidine Monooxidation to aspartic acid	41.21	1935	Myosin-7 (Myosin heavy chain 7) (Myosin heavy chain slow isoform) (MyHC-slow) (Myosin heavy chain, cardiac muscle beta isoform) (MyHC-beta)	P79293
FDKIEDMAMLTF(+31.99)LH(-23.02)EPAVLYNLK	Dioxidation(F); Histidine Monooxidation to asparagine	30.69	1935	Myosin-7 (Myosin heavy chain 7) (Myosin heavy chain slow isoform) (MyHC-slow) (Myosin heavy chain, cardiac muscle beta isoform) (MyHC-beta)	P79293
FDKIEDMAMLTF(+47.98)LH(-22.03)EPAVLYNLK	Trioxidation(F); Histidine Monooxidation to aspartic acid	42.13	1935	Myosin-7 (Myosin heavy chain 7) (Myosin heavy chain slow isoform) (MyHC-slow) (Myosin heavy chain, cardiac muscle beta isoform) (MyHC-beta)	P79293
FDKIEDMAMLTF(+47.98)LH(-23.02)EPAVLYNLK	Trioxidation(F); Histidine Monooxidation to asparagine	26.99	1935	Myosin-7 (Myosin heavy chain 7) (Myosin heavy chain slow isoform) (MyHC-slow) (Myosin heavy chain, cardiac muscle beta isoform) (MyHC-beta)	P79293
FFESFGDLSNADAVM(+15.99)GNPK	Monooxidation (M)	22.08	147	Hemoglobin subunit beta	F1RII7
FM(+15.99)IELDGTENK	Monooxidation (M)	28.03	434	Beta-enolase (EC 4.2.1.11) (2-phospho-D-glycerate hydro-lyase) (Enolase 3) (Muscle-specific enolase) (MSE) (Skeletal muscle enolase)	Q1KYT0
GAP(+15.99)GPQGPRGDK(+15.99)GETGER	Monooxidation(P)(K)	37.3	1439	Uncharacterized protein	A0A4X1TSD0
GDAGAP(+15.99)GAP(+15.99)GSQGAPGLQGMP(+31.99)GER	Monooxidation(P); Dioxidation(P)	26.08	1451	Collagen type I alpha 1 chain	A0A287BLD2
GDAGAPGAP(+31.99)GSQGAP(+15.99)GLQGMP(+15.99)GER	Dioxidation(P); Monooxidation(P)	29.35	1451	Collagen type I alpha 1 chain	A0A287BLD2
GDGGPP(+15.99)GATGFP(+15.99)GAAGR	Monooxidation(P)	23.69	1274	Fibrillar collagen NC1 domain-containing protein	A0A4X1TZW1
GDP(+15.99)GEAGPQGDQGR	Monooxidation(P)	43.54	1026	Uncharacterized protein	A0A5G2Q7R0
GEAGSP(+15.99)GIP(+15.99)GPK	Monooxidation(P)	27.37	1439	Uncharacterized protein	A0A4X1TSD0
GEM(+15.99)MDLQHGSLFLR	Monooxidation (M)	36.68	332	L-lactate dehydrogenase A chain (LDH-A) (EC 1.1.1.27) (LDH muscle subunit) (LDH-M)	P00339
GEP(+15.99)GNIGFP(+15.99)GPK	Monooxidation(P)	24.42	1274	Fibrillar collagen NC1 domain-containing protein	A0A4X1TZW1
GEP(+15.99)GPAGLP(+15.99)GPP(+15.99)GER	Monooxidation(P)	27.74	1451	Collagen type I alpha 1 chain	A0A287BLD2
GEP(+15.99)GPAGSVGPAGAVGPR	Monooxidation(P)	27.74	1274	Fibrillar collagen NC1 domain-containing protein	A0A4X1TZW1
GFPGNP(+31.99)GAPGSP(+31.99)GPAGHQGAVGSP(+15.99)GPAGPR	Dioxidation(P); Monooxidation(P)	29.59	1439	Uncharacterized protein	A0A4X1TSD0
GILGY(+31.99)TEDQVVSC(+47.98)DFNSDTHSSTFD(+15.99)AGAGIALNDHFVK	Dioxidation(Y); Trioxidation(C); Monooxidation(D)	34.12	333	Glyceraldehyde-3-phosphate dehydrogenase (GAPDH) (EC 1.2.1.12) (Peptidyl-cysteine S-nitrosylase GAPDH) (EC 2.6.99.-)	P00355
GIP(+15.99)GEFGLP(+15.99)GPAGPR	Monooxidation(P)	29.38	1274	Fibrillar collagen NC1 domain-containing protein	A0A4X1TZW1
GIP(+15.99)GPAGAAGATGAR	Monooxidation(P)	28.52	1274	Fibrillar collagen NC1 domain-containing protein	A0A4X1TZW1
GITWGEETLM(+15.99)EYLENPKK	Monooxidation (M)	25.65	105	Cytochrome c	P62895
GKEDM(+15.99)LSQR	Monooxidation (M)	23.15	902	Uncharacterized protein	A0A4X1TK61
GLAGPP(+15.99)GMP(+15.99)GAR	Monooxidation(P)	17.35	1439	Uncharacterized protein	A0A4X1TSD0
GLTGPIGPP(+15.99)GPAGAP(+15.99)GDKGETGPSGPAGPTGAR	Monooxidation(P)	37.43	1451	Collagen type I alpha 1 chain	A0A287BLD2
GLTGSP(+15.99)GSP(+15.99)GPDGK	Monooxidation(P)	30.33	1451	Collagen type I alpha 1 chain	A0A287BLD2
GPEGPP(+15.99)GKP(+15.99)GEDGEP(+15.99)GR	Monooxidation(P)	24.48	1111	Fibrillar collagen NC1 domain-containing protein	A0A4X1TP65
GPP(+15.99)GESGAAGPAGPIGSR	Monooxidation(P)	41.45	1274	Fibrillar collagen NC1 domain-containing protein	A0A4X1TZW1
GPP(+15.99)GPMGPP(+15.99)GLAGPP(+15.99)GESGR	Monooxidation(P)	21.64	1451	Collagen type I alpha 1 chain	A0A287BLD2
GPP(+15.99)GPP(+15.99)GKNGDDGEAGKP(+31.99)GRPGER	Monooxidation(P); Dioxidation(P)	33.61	1451	Collagen type I alpha 1 chain	A0A287BLD2
GPP(+15.99)GPP(+15.99)GKNGDDGEAGKPGR(+31.99)PGER	Monooxidation(P); Dioxidation(R)	28.01	1451	Collagen type I alpha 1 chain	A0A287BLD2
GPP(+15.99)GPQGLP(+15.99)GLAGAAGEP(+15.99)GR	Monooxidation(P)	53.36	1439	Uncharacterized protein	A0A4X1TSD0
GPQGALGEP(+15.99)GK	Monooxidation(P)	25.62	1017	Uncharacterized protein	A0A4X1T5S4
GPSGPQGPSGPP(+15.99)GPK	Monooxidation(P)	45.21	1451	Collagen type I alpha 1 chain	A0A287BLD2
GPTGPIGPP(+15.99)GPAGQP(+15.99)GDKGESGAP(+31.99)GLPGIAGPR	Monooxidation(P); Dioxidation(P)	54.82	1439	Uncharacterized protein	A0A4X1TSD0
GPVGPSGPP(+15.99)GK	Monooxidation(P)	27.86	1439	Uncharacterized protein	A0A4X1TSD0
GQNVQQVM(+15.99)YATGALAK	Monooxidation (M)	41.55	1935	Myosin-7 (Myosin heavy chain 7) (Myosin heavy chain slow isoform) (MyHC-slow) (Myosin heavy chain, cardiac muscle beta isoform) (MyHC-beta)	P79293
GQSIDDM(+15.99)IPAQK	Monooxidation (M)	26.82	380	Creatine kinase (EC 2.7.3.2)	A0A5G2QZN6
GRP(+15.99)GLP(+15.99)GAAGAR	Monooxidation(P)	30.76	1439	Uncharacterized protein	A0A4X1TSD0
GRQSP(+15.99)GK(+31.99)GEK(+31.99)PSSQEPGSPGK	Monooxidation(P); Dioxidation(P)	23.37	2352	Unconventional myosin-XVIIIa isoform d	A0A480SDF6
GSP(+15.99)GEAGRP(+15.99)GEAGLP(+15.99)GAK	Monooxidation(P)	36.81	1451	Collagen type I alpha 1 chain	A0A287BLD2
GSP(+15.99)GGP(+15.99)GAAGFP(+15.99)GGR	Monooxidation(P)	18.94	1439	Uncharacterized protein	A0A4X1TSD0
GSP(+15.99)GPQGPP(+15.99)GAP(+15.99)GPGGISGITGAR	Monooxidation(P)	55.9	1439	Uncharacterized protein	A0A4X1TSD0
GSPGAD(+15.99)GPAGAP(+15.99)GTPGPQGIAGQR	Monooxidation(D)(P)	45.46	1451	Collagen type I alpha 1 chain	A0A287BLD2
GSSGGQAGGSSSAGQY(+44.99)GSGQQHH(+15.99)H(-23.02)QGSGSGSGGAGGPGSQTGR	Oxidation to nitro(Y); Monooxidation (H); Histidine oxidation to asparagine	21.13	298	Myozenin-1 (Calcineurin-interacting protein 2) (Calsarcin-2)	Q4PS85
GSSGGQAGGSSSAGQY(+44.99)GSGQQHHH(-23.02)QGSGSGSGGAGGPGSQTGR	Oxidation to nitro(Y); Histidine oxidation to asparagine	26.33	298	Myozenin-1 (Calcineurin-interacting protein 2) (Calsarcin-2)	Q4PS85
GVGFGM(+15.99)VDSEKDAAVAK	Monooxidation (M)	33.06	396	Calsequestrin	A0A287AV34
GVP(+15.99)GPP(+15.99)GAVGPAGK	Monooxidation(P)	30.67	1451	Collagen type I alpha 1 chain	A0A287BLD2
GVQGPP(+15.99)GPAGPR	Monooxidation(P)	25.46	1451	Collagen type I alpha 1 chain	A0A287BLD2
HIADLAGNPDLVLPVPAF(+47.98)NVINGGSH(-23.02)AGNK	Trioxidation(F); Histidine oxidation to asparagine	43.5	434	Beta-enolase (EC 4.2.1.11) (2-phospho-D-glycerate hydro-lyase) (Enolase 3) (Muscle-specific enolase) (MSE) (Skeletal muscle enolase)	Q1KYT0
HPGDFGADAQGAM(+15.99)SK	Monooxidation (M)	44.5	154	Myoglobin	P02189
HQGVM(+15.99)VGM(+15.99)GQK	Monooxidation (M)	30.12	377	Actin, alpha skeletal muscle	A0A481CYB2
HQGVM(+15.99)VGMGQK	Monooxidation (M)	33.01	377	Actin, alpha skeletal muscle	A0A481CYB2
HQGVMVGM(+15.99)GQK	Monooxidation (M)	38.41	377	Actin, alpha skeletal muscle	A0A481CYB2
HTVYSM(+15.99)EHIR	Monooxidation (M)	34	902	Uncharacterized protein	A0A4X1TK61
IAN(+15.99)DSSLNH(-22.03)EY(+44.99)LPILGLAEFR	Monooxidation(N); Histidine oxidation to aspartic acid; Oxidation to nitro(Y)	20	413	Aspartate aminotransferase (EC 2.6.1.1)	A0A1B2TT55
IDAAEEEKYDM(+15.99)EIK	Monooxidation (M)	39.41	178	Troponin I2, fast skeletal type	A0A287AGJ6
IDAM(+15.99)HGVVGPYVK	Monooxidation (M)	27.71	562	Phosphoglucomutase-1 isoform 1	A0A480SL93
IEDEQALAM(+15.99)QLQK	Monooxidation (M)	37.06	1939	Myosin-1 (Myosin heavy chain 1) (Myosin heavy chain 2x) (MyHC-2x) (Myosin heavy chain, skeletal muscle, adult 1)	Q9TV61
IEDM(+15.99)AM(+15.99)MTHLHEPAVLYNLK	Monooxidation (M)	22.78	1939	Myosin-1 (Myosin heavy chain 1) (Myosin heavy chain 2x) (MyHC-2x) (Myosin heavy chain, skeletal muscle, adult 1)	Q9TV61
IEDM(+15.99)AMLTFLHEPAVLYNLK	Monooxidation (M)	39.65	1935	Myosin-7 (Myosin heavy chain 7) (Myosin heavy chain slow isoform) (MyHC-slow) (Myosin heavy chain, cardiac muscle beta isoform) (MyHC-beta)	P79293
IEDMAM(+15.99)LTH(-23.02)LNEPAVLYNLK	Monooxidation (M); Histidine oxidation to asparagine	26.46	1934	Embryonic skeletal myosin heavy chain 3 (Fragment)	A0A1Y0DD98
IEDMAM(+15.99)MTHLHEPAVLYNLK	Monooxidation (M)	52.18	1939	Myosin-1 (Myosin heavy chain 1) (Myosin heavy chain 2x) (MyHC-2x) (Myosin heavy chain, skeletal muscle, adult 1)	Q9TV61
IEDMAM(+15.99)MTHLHEPGVLYNLK	Monooxidation (M)	55.94	1939	Myosin-2	A0A4X1SL20
IEDMAMLTF(+47.98)LH(-23.02)EPAVLYNLK	Trioxidation(F); Histidine Monooxidation to asparagine	23.29	1935	Myosin-7 (Myosin heavy chain 7) (Myosin heavy chain slow isoform) (MyHC-slow) (Myosin heavy chain, cardiac muscle beta isoform) (MyHC-beta)	P79293
IEDMAMLTH(-23.02)LN(+15.99)EPAVLYNLK	Histidine oxidation to asparagine; Monooxidation(N)	31.05	1934	Embryonic skeletal myosin heavy chain 3 (Fragment)	A0A1Y0DD98
IGEHTPSSLAIM(+15.99)ENANVLAR	Monooxidation (M)	43.67	416	Fructose-bisphosphate aldolase (EC 4.1.2.13)	A0A4X1U0N5
IRDQM(+15.99)AATEQDKTPLQQK	Monooxidation (M)	18.99	993	Calcium-transporting ATPase (EC 7.2.2.10)	A0A480R346
ITLDNAYM(+15.99)EK	Monooxidation (M)	25.2	579	Pyruvate kinase (EC 2.7.1.40)	A0A4X1TEM7
IW(+15.99)HHTFYNELR	Monooxidation (W)	22.57	377	Actin, alpha skeletal muscle	A0A481CYB2
KAITDAAM(+15.99)MAEELKK	Monooxidation (M)	18.05	1939	Myosin-1 (Myosin heavy chain 1) (Myosin heavy chain 2x) (MyHC-2x) (Myosin heavy chain, skeletal muscle, adult 1)	Q9TV61
KDLY(+44.99)AN(+15.99)N(+15.99)VLSGGTTMYPGIADR	Oxidation to nitro(Y); Monooxidation(N)	34.04	361	Actin alpha cardiac muscle 1	A0A5G2QKZ4
KDLY(+44.99)ANNVMSGGTTMYPGIADR	Oxidation to nitro(Y)	18.47	377	Actin, alpha skeletal muscle	A0A481CYB2
KDLY(+47.98)AN(+15.99)NVM(+31.99)SGTTMYPGIADR	Trioxidation(Y); Monooxidation(N); Dioxidation (M)	20.85	376	Actin, alpha skeletal muscle	A0A4X1U7L3
KDLY(+47.98)ANNVM(+15.99)SGTTM(+15.99)YPGIADR	Trioxidation(Y); Monooxidation (M)	26.73	376	Actin, alpha skeletal muscle	A0A4X1U7L3
KDLYAN(+15.99)NVM(+31.99)SGTTM(+31.99)YPGIADR	Monooxidation(N); Dioxidation (M)	28.55	376	Actin, alpha skeletal muscle	A0A4X1U7L3
KDLYANNVLSGGTTM(+15.99)Y(+44.99)PGIADR	Monooxidation (M); Oxidation to nitro(Y)	23.87	361	Actin alpha cardiac muscle 1	A0A5G2QKZ4
KDLYANNVLSGGTTM(+31.99)Y(+44.99)PGIADR	Dioxidation (M); Oxidation to nitro(Y)	29.09	361	Actin alpha cardiac muscle 1	A0A5G2QKZ4
KDLYANNVM(+15.99)SGGTTM(+15.99)YPGIADR	Monooxidation (M)	40.82	377	Actin, alpha skeletal muscle	A0A481CYB2
KDLYANNVM(+15.99)SGGTTMYPGIADR	Monooxidation (M)	64.78	377	Actin, alpha skeletal muscle	A0A481CYB2
KDLYANNVM(+31.99)SGGTTM(+31.99)YPGIADR	Dioxidation (M)	21.73	377	Actin, alpha skeletal muscle	A0A481CYB2
KDLYANNVM(+31.99)SGTTM(+31.99)Y(+47.98)PGIADR	Dioxidation (M); Trioxidation(Y)	32.24	376	Actin, alpha skeletal muscle	A0A4X1U7L3
KDLYANNVMSGGTTM(+15.99)YPGIADR	Monooxidation (M)	63.55	377	Actin, alpha skeletal muscle	A0A481CYB2
KGHHEAELTP(+15.99)LAQSHATK	Monooxidation(P)	29.89	154	Myoglobin	P02189
KIEFEQFLP(+15.99)MLQAISNNK	Monooxidation(P)	41.21	192	MLC1f (Myosin light chain 1/3, skeletal muscle isoform isoform 1f)	A1XQT6
KKGH(-22.03)H(-23.02)EAELTPLAQSHATK	Histidine oxidation to aspartic acid; Histidine oxidation to asparagine	16.15	154	Myoglobin	P02189
KKLETDISQIQGEM(+15.99)EDIIQEAR	Monooxidation (M)	27.14	1939	Myosin-1 (Myosin heavy chain 1) (Myosin heavy chain 2x) (MyHC-2x) (Myosin heavy chain, skeletal muscle, adult 1)	Q9TV61
KLAEKDEEM(+15.99)EQAK	Monooxidation (M)	30.1	1935	Myosin-7 (Myosin heavy chain 7) (Myosin heavy chain slow isoform) (MyHC-slow) (Myosin heavy chain, cardiac muscle beta isoform) (MyHC-beta)	P79293
KLETDISQIQGEM(+15.99)EDIIQEAR	Monooxidation (M)	44.46	1939	Myosin-1 (Myosin heavy chain 1) (Myosin heavy chain 2x) (MyHC-2x) (Myosin heavy chain, skeletal muscle, adult 1)	Q9TV61
KM(+15.99)EGDLNEMEIQLNHANR	Monooxidation (M)	51.59	1939	Myosin-1 (Myosin heavy chain 1) (Myosin heavy chain 2x) (MyHC-2x) (Myosin heavy chain, skeletal muscle, adult 1)	Q9TV61
KMEGD(+15.99)LNEMEIQLSHANR	Monooxidation(D)	42.53	1935	Myosin-7 (Myosin heavy chain 7) (Myosin heavy chain slow isoform) (MyHC-slow) (Myosin heavy chain, cardiac muscle beta isoform) (MyHC-beta)	P79293
KMEGDLNEM(+15.99)EIQLNHANR	Monooxidation (M)	54.77	1939	Myosin-1 (Myosin heavy chain 1) (Myosin heavy chain 2x) (MyHC-2x) (Myosin heavy chain, skeletal muscle, adult 1)	Q9TV61
KMEGDLNEM(+15.99)EIQLSHANR	Monooxidation (M)	40.9	1935	Myosin-7 (Myosin heavy chain 7) (Myosin heavy chain slow isoform) (MyHC-slow) (Myosin heavy chain, cardiac muscle beta isoform) (MyHC-beta)	P79293
KVLGNPSNEEM(+15.99)NAK	Monooxidation (M)	58.29	192	MLC1f (Myosin light chain 1/3, skeletal muscle isoform isoform 1f)	A1XQT6
LAEKDEEM(+15.99)EQAK	Monooxidation (M)	25.9	1935	Myosin-7 (Myosin heavy chain 7) (Myosin heavy chain slow isoform) (MyHC-slow) (Myosin heavy chain, cardiac muscle beta isoform) (MyHC-beta)	P79293
LAEKDEEM(+15.99)EQAKR	Monooxidation (M)	27.67	1935	Myosin-7 (Myosin heavy chain 7) (Myosin heavy chain slow isoform) (MyHC-slow) (Myosin heavy chain, cardiac muscle beta isoform) (MyHC-beta)	P79293
LAM(+15.99)QEFMILPVGASSFR	Monooxidation (M)	52.45	434	Beta-enolase (EC 4.2.1.11) (2-phospho-D-glycerate hydro-lyase) (Enolase 3) (Muscle-specific enolase) (MSE) (Skeletal muscle enolase)	Q1KYT0
LAMQEFM(+15.99)ILPVGASSFR	Monooxidation (M)	35.42	434	Beta-enolase (EC 4.2.1.11) (2-phospho-D-glycerate hydro-lyase) (Enolase 3) (Muscle-specific enolase) (MSE) (Skeletal muscle enolase)	Q1KYT0
LAQESIM(+15.99)DIENEK	Monooxidation (M)	22.26	1939	Myosin-2	A0A4X1SL20
LAQESIM(+15.99)DIENEKQQLDEK	Monooxidation (M)	17.41	1939	Myosin-2	A0A4X1SL20
LAQESTM(+15.99)DIENDKQQLDEK	Monooxidation (M)	42.64	1939	Myosin-1 (Myosin heavy chain 1) (Myosin heavy chain 2x) (MyHC-2x) (Myosin heavy chain, skeletal muscle, adult 1)	Q9TV61
LAQESTM(+31.99)D(+15.99)IEN(+15.99)DKQQLDEK	Dioxidation (M); Monooxidation(N)(D)	15.69	1939	Myosin-1 (Myosin heavy chain 1) (Myosin heavy chain 2x) (MyHC-2x) (Myosin heavy chain, skeletal muscle, adult 1)	Q9TV61
LASELLEW(+31.99)IR	Dioxidation(W)	21.88	902	Uncharacterized protein	A0A4X1TK61
LC(+47.98)YVALDF(+31.99)ENEMATAASSSSLEK	Trioxidation(C); Dioxidation(F)	24.69	377	Actin, alpha skeletal muscle	A0A481CYB2
LC(+47.98)YVALDF(+31.99)EQEMATAASSSSLEK	Trioxidation(C); Dioxidation(F)	19.37	359	Uncharacterized protein	A0A5G2QZX1
LCY(+31.99)VALDF(+47.98)EN(+15.99)EMATAASSSSLEK	Dioxidation(Y); Trioxidation(F); Monooxidation(N)	20	377	Actin, alpha skeletal muscle	A0A481CYB2
LCY(+44.99)VALDF(+31.99)ENEM(+15.99)ATAASSSSLEK	Oxidation to nitro(Y); Dioxidation(F); Monooxidation (M)	25.72	377	Actin, alpha skeletal muscle	A0A481CYB2
LCYVALDF(+47.98)EQEM(+31.99)ATAASSSSLEK	Trioxidation(F); Dioxidation (M)	22.27	359	Uncharacterized protein	A0A5G2QZX1
LEEAGGATSAQIEM(+15.99)NK	Monooxidation (M)	32.4	1939	Myosin-1 (Myosin heavy chain 1) (Myosin heavy chain 2x) (MyHC-2x) (Myosin heavy chain, skeletal muscle, adult 1)	Q9TV61
LKGEM(+15.99)M(+15.99)DLQHGSLFLR	Monooxidation (M)	24.11	332	L-lactate dehydrogenase A chain (LDH-A) (EC 1.1.1.27) (LDH muscle subunit) (LDH-M)	P00339
LKGEM(+15.99)MDLQHGSLFLR	Monooxidation (M)	41.66	332	L-lactate dehydrogenase A chain (LDH-A) (EC 1.1.1.27) (LDH muscle subunit) (LDH-M)	P00339
LM(+15.99)TNLR	Monooxidation (M)	16.43	1939	Myosin-1 (Myosin heavy chain 1) (Myosin heavy chain 2x) (MyHC-2x) (Myosin heavy chain, skeletal muscle, adult 1)	Q9TV61
LM(+15.99)VEMEK	Monooxidation (M)	17.31	380	Creatine kinase (EC 2.7.3.2)	A0A5G2QZN6
LM(+31.99)AGQEDSN(+15.99)GC(+47.98)INYEAFVK	Dioxidation (M); Monooxidation(N); Trioxidation(C)	22.3	197	MYL3	K4EJ64
LQGIHW(+3.99)EGDKDIVIYQDDLEGEVQIPRPPTNVHASEISR	Tryptophan Monooxidation to kynurenin	73.91	1477	Uncharacterized protein	A0A4X1VSU4
LQNEVEDLM(+15.99)IDVER	Monooxidation (M)	27.33	1939	Myosin-1 (Myosin heavy chain 1) (Myosin heavy chain 2x) (MyHC-2x) (Myosin heavy chain, skeletal muscle, adult 1)	Q9TV61
LQNEVEDLM(+15.99)LDVER	Monooxidation (M)	27.33	1939	Myosin-1 isoform X1	A0A481AX92
LSEM(+15.99)TEQDQQR	Monooxidation (M)	35.15	419	Creatine kinase (EC 2.7.3.2)	Q2HYU1
LSLC(+47.98)GEESF(+47.98)GTGSDHIR	Trioxidation(C)(F)	23.97	562	Phosphoglucomutase-1 isoform 1	A0A480SL93
LSY(+15.99)TQQLEDLKR	Monooxidation(Y)	27.41	1965	Uncharacterized protein	A0A286ZXE3
LTDADAM(+15.99)K	Monooxidation (M)	24.51	539	ATP synthase subunit alpha	F1RPS8
LTGAIM(+15.99)HFGNMK	Monooxidation (M)	30.9	1935	Myosin-7 (Myosin heavy chain 7) (Myosin heavy chain slow isoform) (MyHC-slow) (Myosin heavy chain, cardiac muscle beta isoform) (MyHC-beta)	P79293
LTGAVM(+15.99)HYGNLK	Monooxidation (M)	31.21	1939	Myosin-1 (Myosin heavy chain 1) (Myosin heavy chain 2x) (MyHC-2x) (Myosin heavy chain, skeletal muscle, adult 1)	Q9TV61
LTGM(+15.99)AFR	Monooxidation (M)	15.56	333	Glyceraldehyde-3-phosphate dehydrogenase (GAPDH) (EC 1.2.1.12) (Peptidyl-cysteine S-nitrosylase GAPDH) (EC 2.6.99.-)	P00355
M(+15.99)EGDLNEMEIQLNHANR	Monooxidation (M)	40.81	1939	Myosin-1 (Myosin heavy chain 1) (Myosin heavy chain 2x) (MyHC-2x) (Myosin heavy chain, skeletal muscle, adult 1)	Q9TV61
M(+15.99)EGDLNEMEIQLSHANR	Monooxidation (M)	46.9	1935	Myosin-7 (Myosin heavy chain 7) (Myosin heavy chain slow isoform) (MyHC-slow) (Myosin heavy chain, cardiac muscle beta isoform) (MyHC-beta)	P79293
M(+15.99)EIDDLASNMETVSK	Monooxidation (M)	48.57	1939	Myosin-1 (Myosin heavy chain 1) (Myosin heavy chain 2x) (MyHC-2x) (Myosin heavy chain, skeletal muscle, adult 1)	Q9TV61
M(+15.99)EIQEMQLK	Monooxidation (M)	28.13	284	Tropomyosin alpha-4 chain	A0A4X1V0T9
M(+15.99)ELQEMQLK	Monooxidation (M)	28.13	284	Uncharacterized protein	A0A4X1VW25
M(+15.99)FLWM(+15.99)VTR	Monooxidation (M)	22.56	1939	Myosin-1 (Myosin heavy chain 1) (Myosin heavy chain 2x) (MyHC-2x) (Myosin heavy chain, skeletal muscle, adult 1)	Q9TV61
M(+15.99)LHDNRNEPTQPR	Monooxidation (M)	20.5	365	PDZ and LIM domain protein 3 (Actinin-associated LIM protein) (Alpha-actinin-2-associated LIM protein)	Q6QGC0
M(+15.99)LSEIMEK	Monooxidation (M)	18.9	194	Adenylate kinase isoenzyme 1 (AK 1) (EC 2.7.4.3) (EC 2.7.4.6) (ATP-AMP transphosphorylase 1) (ATP:AMP phosphotransferase) (Adenylate monophosphate kinase) (Myokinase)	A0A480SN78
M(+15.99)NVFNTDVR	Monooxidation (M)	27.13	993	Calcium-transporting ATPase (EC 7.2.2.10)	A0A480R346
M(+15.99)QGTLEDQIIQANPLLEAFGNAK	Monooxidation (M)	18.38	1938	Myosin heavy chain 13	F1SS66
M(+15.99)QGTLEDQIISANPLLEAFGNAK	Monooxidation (M)	47.83	1939	Myosin-1 (Myosin heavy chain 1) (Myosin heavy chain 2x) (MyHC-2x) (Myosin heavy chain, skeletal muscle, adult 1)	Q9TV61
M(+15.99)VALMQEK	Monooxidation (M)	22.21	1939	Myosin-1 (Myosin heavy chain 1) (Myosin heavy chain 2x) (MyHC-2x) (Myosin heavy chain, skeletal muscle, adult 1)	Q9TV61
M(+42.01)(+15.99)DIAIHHPWIR	Acetylation (Protein N-term); Monooxidation (M)	34.78	175	Alpha(B)-crystallin (Alpha-crystallin B chain)	B1Q039
MEGDLNEM(+15.99)EIQLNHANR	Monooxidation (M)	38.28	1939	Myosin-1 (Myosin heavy chain 1) (Myosin heavy chain 2x) (MyHC-2x) (Myosin heavy chain, skeletal muscle, adult 1)	Q9TV61
MEIDDLASNM(+15.99)ETVSK	Monooxidation (M)	40.75	1939	Myosin-1 (Myosin heavy chain 1) (Myosin heavy chain 2x) (MyHC-2x) (Myosin heavy chain, skeletal muscle, adult 1)	Q9TV61
MEIQEM(+15.99)QLK	Monooxidation (M)	24	284	Tropomyosin alpha-4 chain	A0A4X1V0T9
MELQEM(+15.99)QLK	Monooxidation (M)	24	284	Uncharacterized protein	A0A4X1VW25
MKEEEVEALM(+31.99)AGQED(+15.99)SNGC(+47.98)INYEAFVK	Dioxidation (M); Monooxidation(D); Trioxidation(C)	34.66	192	MLC1f (Myosin light chain 1/3, skeletal muscle isoform isoform 1f)	A1XQT6
MMDFDTFLPM(+15.99)LQHISK	Monooxidation (M)	39.36	197	MYL3	K4EJ64
MVALM(+15.99)QEK	Monooxidation (M)	23.97	1939	Myosin-1 (Myosin heavy chain 1) (Myosin heavy chain 2x) (MyHC-2x) (Myosin heavy chain, skeletal muscle, adult 1)	Q9TV61
N(+15.99)MLFSGTNIAAGK	Monooxidation(N)	21.71	993	Calcium-transporting ATPase (EC 7.2.2.10)	A0A480R346
NEELDAMM(+15.99)K	Monooxidation (M)	18.86	209	Myosin light chain, phosphorylatable, fast skeletal muscle	A0A5G2R327
NLTEEM(+15.99)AGLDETIAK	Monooxidation (M)	22.21	1939	Myosin-1 (Myosin heavy chain 1) (Myosin heavy chain 2x) (MyHC-2x) (Myosin heavy chain, skeletal muscle, adult 1)	Q9TV61
NVLGHM(+15.99)QQGGSPTPFDR	Monooxidation (M)	17.53	780	ATP-dependent 6-phosphofructokinase (ATP-PFK) (Phosphofructokinase) (EC 2.7.1.11) (Phosphohexokinase)	A0A286ZKJ2
NYLHQW(+44.99)TC(+15.99)LPDQNDVIHAR	Oxidation to nitro(W); Monooxidation (C)	22.11	6704	Nebulin isoform 3	A0A481BBQ7
NYLHQW(+47.98)TC(+47.98)LPDQNDVIQAK	Trioxidation(C)	16.06	6704	Nebulin isoform 3	A0A481BBQ7
QF(+47.98)H(-23.02)LHWGSSD(+15.99)GHGSEHTVDGVK	Trioxidation(F); Histidine oxidation to asparagine; Monooxidation(D)	19.13	204	Carbonic anhydrase (EC 4.2.1.1) (Fragment)	A7E1S9
QGTLH(-22.03)D(+15.99)QIKR(+15.99)VNPILEAFGNAK	Histidine Monooxidation to aspartic acid; Monooxidation(D)(R)	19.89	1934	Uncharacterized protein	I3L675
QIQGK(+31.99)AAY(+44.99)VLDTPEMR	Dioxidation(P); Oxidation to nitro(Y)	19.29	6704	Nebulin isoform 3	A0A481BBQ7
QREEQAEPDGTED(+15.99)ADKSAYLM(+15.99)GLNSADLLK	Monooxidation(D)(M)	65.94	1965	Uncharacterized protein	A0A286ZXE3
QREEQAEPDGTEDAD(+15.99)KSAYLMGLNSADLLK	Monooxidation(D)	40.52	1965	Uncharacterized protein	A0A286ZXE3
QREEQAEPDGTEVAD(+15.99)K(+31.99)AAY(+47.98)LQSLNSADLLK	Monooxidation(D); Dioxidation(K); Trioxidation(F)	50.46	1939	Myosin-2	A0A4X1SL20
QREEQAEPDGTEVADKAAY(+31.99)LQGLNSADLLK	Dioxidation(Y)	70.04	1939	Myosin-1 (Myosin heavy chain 1) (Myosin heavy chain 2x) (MyHC-2x) (Myosin heavy chain, skeletal muscle, adult 1)	Q9TV61
RDELPADLNPLEHDF(+47.98)VEDKEVC(+47.98)K	Trioxidation(F)(C)	38.06	586	Albumin	A0A287AMK0
RFDEILEASDGIM(+15.99)VAR	Monooxidation (M)	38.77	579	Pyruvate kinase (EC 2.7.1.40)	A0A4X1TEM7
RGTGGVDTAATGSIF(+47.98)D(+15.99)ISN(+15.99)LDR	Trioxidation(F); Monooxidation(D)(N)	29.3	416	Creatine kinase U-type, mitochondrial (EC 2.7.3.2) (Acidic-type mitochondrial creatine kinase) (Mia-CK) (Ubiquitous mitochondrial creatine kinase) (U-MtCK)	Q29577
S(+42.01)SDQEM(+15.99)AIFGEAAPYLR	Acetylation (Protein N-term); Monooxidation (M)	45.49	1939	Myosin-1 (Myosin heavy chain 1) (Myosin heavy chain 2x) (MyHC-2x) (Myosin heavy chain, skeletal muscle, adult 1)	Q9TV61
SADTLW(+15.99)GIQK	Monooxidation (W)	23.76	332	L-lactate dehydrogenase A chain (LDH-A) (EC 1.1.1.27) (LDH muscle subunit) (LDH-M)	P00339
SAETEKEM(+15.99)ANMKEEFEK	Monooxidation (M)	34.58	1939	Myosin-1 (Myosin heavy chain 1) (Myosin heavy chain 2x) (MyHC-2x) (Myosin heavy chain, skeletal muscle, adult 1)	Q9TV61
SAETEKEM(+15.99)ATMKEEFQK	Monooxidation (M)	35.49	1939	Myosin-2	A0A4X1SL20
SAETEKEMANM(+15.99)KEEFEK	Monooxidation (M)	46.18	1939	Myosin-1 (Myosin heavy chain 1) (Myosin heavy chain 2x) (MyHC-2x) (Myosin heavy chain, skeletal muscle, adult 1)	Q9TV61
SAETEKEMATM(+15.99)KEEFQK	Monooxidation (M)	26.62	1939	Myosin-2	A0A4X1SL20
SEDEM(+15.99)KASEDLKK	Monooxidation (M)	39.59	154	Myoglobin	P02189
SFLVW(+15.99)VNEEDHLR	Monooxidation (W)	16.33	380	Creatine kinase (EC 2.7.3.2)	A0A5G2QZN6
SFM(+15.99)NNWEVYK	Monooxidation (M)	19.77	780	ATP-dependent 6-phosphofructokinase (ATP-PFK) (Phosphofructokinase) (EC 2.7.1.11) (Phosphohexokinase)	A0A286ZKJ2
SM(+15.99)TEQEQQQLIDDHFLFDKPVSPLLLASGMAR	Monooxidation (M)	58.06	380	Creatine kinase (EC 2.7.3.2)	A0A5G2QZN6
SMTEAEQQQLID(+15.99)DHF(+47.98)LF(+47.98)DKPVSPLLLASGMAR	Monooxidation(D); Trioxidation(F)	36.16	381	Creatine kinase (EC 2.7.3.2)	A0A4X1TS58
SMTEAEQQQLIDD(+15.99)H(+15.99)F(+47.98)LFDKPVSPLLLASGMAR	Monooxidation(D)(H); Trioxidation(F)	56.99	381	Creatine kinase (EC 2.7.3.2)	A0A4X1TS58
SMTEAEQQQLIDDHF(+47.98)LF(+31.99)DKPVSPLLLASGMAR	Trioxidation(F); Dioxidation(F)	38.84	381	Creatine kinase (EC 2.7.3.2)	A0A4X1TS58
SMTEAEQQQLIDDHF(+47.98)LF(+47.98)DKPVSPLLLASGMAR	Trioxidation(F)	17.88	381	Creatine kinase (EC 2.7.3.2)	A0A4X1TS58
SMTEQEQQQLIDDHFLFDKPVSPLLLASGM(+15.99)AR	Monooxidation (M)	42.76	380	Creatine kinase (EC 2.7.3.2)	A0A5G2QZN6
SPGVIDNPLVM(+15.99)HQLR	Monooxidation (M)	35.1	1935	Myosin-7 (Myosin heavy chain 7) (Myosin heavy chain slow isoform) (MyHC-slow) (Myosin heavy chain, cardiac muscle beta isoform) (MyHC-beta)	P79293
SQEDLKEQLAM(+15.99)VER	Monooxidation (M)	32.58	1939	Myosin-1 (Myosin heavy chain 1) (Myosin heavy chain 2x) (MyHC-2x) (Myosin heavy chain, skeletal muscle, adult 1)	Q9TV61
SYLSEEM(+15.99)IAEFK	Monooxidation (M)	28.54	159	Troponin C, skeletal muscle	P02587
T(+42.01)N(+15.99)GETTTQGLDGLSER	Acetylation (Protein N-term); Monooxidation(N)	37.95	109	Fructose-bisphosphate aldolase (EC 4.1.2.13) (Fragment)	Q6UV40
T(+42.01)TEEC(+15.99)LAYFGVSETTGLTPDQVK	Acetylation (Protein N-term); Monooxidation (C)	25.44	993	Calcium-transporting ATPase (EC 7.2.2.10)	A0A480R346
TGETGASGPP(+15.99)GFAGEK	Monooxidation(P)	22.71	1274	Fibrillar collagen NC1 domain-containing protein	A0A4X1TZW1
TGPP(+15.99)GPAGQDGRPGPP(+31.99)GPP(+15.99)GAR	Monooxidation(P); Dioxidation(P)	41.08	1451	Collagen type I alpha 1 chain	A0A287BLD2
TIAM(+15.99)DGTEGLVR	Monooxidation (M)	19.73	437	ATP synthase subunit beta (EC 7.1.2.2) (Fragment)	Q0QEM6
TNADTDGM(+15.99)VK	Monooxidation (M)	19.07	501	Dihydrolipoyl dehydrogenase (EC 1.8.1.4)	A0A5G2QPK6
TPGAM(+15.99)EHELVLHQLR	Monooxidation (M)	47.91	1939	Myosin-1 (Myosin heavy chain 1) (Myosin heavy chain 2x) (MyHC-2x) (Myosin heavy chain, skeletal muscle, adult 1)	Q9TV61
TPGAMEH(+15.99)ELVLHQLR	Monooxidation (H)	47.47	1939	Myosin-1 (Myosin heavy chain 1) (Myosin heavy chain 2x) (MyHC-2x) (Myosin heavy chain, skeletal muscle, adult 1)	Q9TV61
TPGAMEHELVLH(+15.99)QLR	Monooxidation (H)	35.5	1939	Myosin-1 (Myosin heavy chain 1) (Myosin heavy chain 2x) (MyHC-2x) (Myosin heavy chain, skeletal muscle, adult 1)	Q9TV61
TTGIVLD(+15.99)SGDGVTH(-22.03)NVPIY(+44.99)EGYALPHAIMR	Monooxidation(D); Histidine Monooxidation to aspartic acid; Oxidation to nitro(Y)	40.06	377	Actin, alpha skeletal muscle	A0A481CYB2
TTGIVLD(+15.99)SGDGVTH(-23.02)NVP(+31.99)IYEGYALPHAIMR	Monooxidation(D); Histidine Monooxidation to asparagine; Dioxidation(P)	56.4	377	Actin, alpha skeletal muscle	A0A481CYB2
TTGIVLD(+15.99)SGDGVTH(-23.02)NVPIY(+47.98)EGYALPHAIMR	Monooxidation(D); Histidine Monooxidation to asparagine; Trioxidation(Y)	30.06	377	Actin, alpha skeletal muscle	A0A481CYB2
TTGIVLDSGD(+15.99)GVTH(-22.03)NVPIY(+44.99)EGYALPHAIMR	Monooxidation(D); Histidine Monooxidation to aspartic acid; Oxidation to nitro(Y)	22.53	377	Actin, alpha skeletal muscle	A0A481CYB2
TTGIVLDSGDGVTH(-22.03)N(+15.99)VPIY(+44.99)EGYALPHAIMR	Histidine Monooxidation to aspartic acid; Monooxidation(N); Oxidation to nitro(Y)	15.1	377	Actin, alpha skeletal muscle	A0A481CYB2
TTGIVLDSGDGVTH(-22.03)NVPIY(+44.99)EGYALPHAIMR	Histidine Monooxidation to aspartic acid; Oxidation to nitro(Y)	53.51	377	Actin, alpha skeletal muscle	A0A481CYB2
TTGIVLDSGDGVTH(-23.02)NVP(+31.99)IY(+31.99)EGYALPHAIMR	Histidine Monooxidation to asparagine; Dioxidation(Y)(P)	41.8	377	Actin, alpha skeletal muscle	A0A481CYB2
TTGIVLDSGDGVTHNVPIYEGYALPH(+15.99)AIMR	Monooxidation (H)	50.45	377	Actin, alpha skeletal muscle	A0A481CYB2
TTGIVLDSGDGVTHNVPIYEGYALPHAIM(+15.99)R	Monooxidation (M)	33.6	377	Actin, alpha skeletal muscle	A0A481CYB2
V(+42.01)DAEM(+15.99)AAFGEAAPYLR	Acetylation (Protein N-term); Monooxidation (M)	45.2	1935	Myosin-7 (Myosin heavy chain 7) (Myosin heavy chain slow isoform) (MyHC-slow) (Myosin heavy chain, cardiac muscle beta isoform) (MyHC-beta)	P79293
VAPEEH(+15.99)PTLLTEAPLNPK	Monooxidation (H)	30.88	377	Actin, alpha skeletal muscle	A0A481CYB2
VDFNVPM(+15.99)K	Monooxidation (M)	24.68	417	Phosphoglycerate kinase (EC 2.7.2.3)	F1RPH0
VDKFM(+15.99)IELDGTENK	Monooxidation (M)	35.51	434	Beta-enolase (EC 4.2.1.11) (2-phospho-D-glycerate hydro-lyase) (Enolase 3) (Muscle-specific enolase) (MSE) (Skeletal muscle enolase)	Q1KYT0
VGEPSM(+15.99)SAM(+15.99)QR	Monooxidation (M)	26.8	902	Uncharacterized protein	A0A4X1TK61
VGEPSM(+15.99)SAMQR	Monooxidation (M)	22.01	902	Uncharacterized protein	A0A4X1TK61
VIISAPSADAPMFVM(+15.99)GVNHEK	Monooxidation (M)	44.68	333	Glyceraldehyde-3-phosphate dehydrogenase (GAPDH) (EC 1.2.1.12) (Peptidyl-cysteine S-nitrosylase GAPDH) (EC 2.6.99.-)	P00355
VLAVNQENEKLM(+15.99)EEYEK	Monooxidation (M)	29.05	902	Uncharacterized protein	A0A4X1TK61
VLDK(+31.99)EGNGTVMGAELR	Dioxidation(P)	26.12	92	Ca2+-binding protein-like protein	Q56P22
VLGNPSNEEM(+15.99)NAK	Monooxidation (M)	28.65	192	MLC1f (Myosin light chain 1/3, skeletal muscle isoform isoform 1f)	A1XQT6
VLNNM(+15.99)EIGTSLFDEEGSK	Monooxidation (M)	22.04	417	Phosphoglycerate kinase (EC 2.7.2.3)	F1RPH0
VQLLHTQNTSLIH(-22.03)TK	Histidine oxidation to aspartic acid	33.61	1934	Embryonic skeletal myosin heavy chain 3 (Fragment)	A0A1Y0DD98
VTPNGY(+47.98)TLDQC(+47.98)IQTGVDNPGHPFIK	Trioxidation(Y)(C)	17.97	419	Creatine kinase (EC 2.7.3.2)	Q2HYU1
VVDLM(+15.99)VHMASKE	Monooxidation (M)	34.5	333	Glyceraldehyde-3-phosphate dehydrogenase (GAPDH) (EC 1.2.1.12) (Peptidyl-cysteine S-nitrosylase GAPDH) (EC 2.6.99.-)	P00355
VVDLMVHM(+15.99)ASKE	Monooxidation (M)	34.93	333	Glyceraldehyde-3-phosphate dehydrogenase (GAPDH) (EC 1.2.1.12) (Peptidyl-cysteine S-nitrosylase GAPDH) (EC 2.6.99.-)	P00355
VVIGM(+15.99)DVAASEFYR	Monooxidation (M)	24.75	434	Beta-enolase (EC 4.2.1.11) (2-phospho-D-glycerate hydro-lyase) (Enolase 3) (Muscle-specific enolase) (MSE) (Skeletal muscle enolase)	Q1KYT0
WGDAGATYVVESTGVFTTM(+15.99)EK	Monooxidation (M)	35.23	333	Glyceraldehyde-3-phosphate dehydrogenase (GAPDH) (EC 1.2.1.12) (Peptidyl-cysteine S-nitrosylase GAPDH) (EC 2.6.99.-)	P00355
WGDAGATYVVESTGVLTTM(+31.99)EK	Dioxidation (M)	21.33	333	Glyceraldehyde-3-phosphate dehydrogenase (EC 1.2.1.12)	A0A076KRX0
WPVHLM(+15.99)ETLLPR	Monooxidation (M)	31.93	842	Alpha-1,4 glucan phosphorylase (EC 2.4.1.1)	A0A4X1VBN9
Y(+44.99)SH(-23.02)EEIAMATVTALR	Oxidation to nitro(Y); Histidine oxidation to asparagine	19.76	416	Fructose-bisphosphate aldolase (EC 4.1.2.13)	A0A4X1U0N5
YASIC(+47.98)QQN(+15.99)GIVP(+31.99)IVEPEILPDGDHDLK	Trioxidation(C); Monooxidation(N); Dioxidation(P)	21.86	416	Fructose-bisphosphate aldolase (EC 4.1.2.13)	A0A4X1U0N5
YASIC(+47.98)QQN(+15.99)GIVP(+31.99)IVEPEILPDGDHDLKR	Trioxidation(C); Monooxidation(N); Dioxidation(P)	45.98	416	Fructose-bisphosphate aldolase (EC 4.1.2.13)	A0A4X1U0N5
YASIC(+47.98)QQNGIVP(+31.99)IVEPEILPDGDHDLKR	Trioxidation(C); Dioxidation(P)	36.21	416	Fructose-bisphosphate aldolase (EC 4.1.2.13)	A0A4X1U0N5
YPIEH(+15.99)GIITN(+15.99)W(+19.99)DDMEK	Monooxidation (H)(N); Tryptophan Monooxidation to hydroxykynurenin	28.53	377	Actin, alpha skeletal muscle	A0A481CYB2
YPIEH(+15.99)GIITNW(+19.99)D(+15.99)DMEK	Monooxidation (H)(D); Tryptophan Monooxidation to hydroxykynurenin	19.7	377	Actin, alpha skeletal muscle	A0A481CYB2
YPIEHGIITN(+15.99)W(+19.99)DDMEK	Monooxidation(N); Tryptophan Monooxidation to hydroxykynurenin	25.77	377	Actin, alpha skeletal muscle	A0A481CYB2
YSHEEIAM(+15.99)ATVTALR	Monooxidation (M)	41.49	416	Fructose-bisphosphate aldolase (EC 4.1.2.13)	A0A4X1U0N5

## Sheet: Table S3
Supplementary Information Table S3. Detailed information for the oxidatively modified peptides identified in fish samples treated by CW.
Sequence	PTMs	Score (−10lgP)	Length	Protein names	Accession No.
AAFDM(+15.99)FDTDGGGDISTK	Monooxidation (M)	39.12	1448	Collagen type I alpha 1	E2GK07
AD(+15.99)LEWIR	Monooxidation(D)	19.13	1352	Collagen type I alpha 2	E2IPR2
AF(+47.98)AGVLN(+15.99)D(+15.99)ADIAAALEACK	Trioxidation(F); Monooxidation(D)(N)	19.4	4044	Myosin heavy chain, fast skeletal muscle	A0A3N0XHW1
AFFTP(+15.99)EAHTPIMDHAR	Monooxidation(P)	35.2	1450	Collagen type I alpha 1b	A0A7D4XVD3
AFFTPEAH(+15.99)TPIMDHAR	Monooxidation (H)	20.29	1448	Collagen type I alpha 1	E2GK07
AGEILSEH(-23.02)K	Histidine oxidation to asparagine	18.1	1448	Collagen type I alpha 1	E2GK07
AGEQGSAGVP(+15.99)GQR	Monooxidation(P)	24.07	1352	Collagen type I alpha 2	E2IPR2
AGGGEGSSNVF(+47.98)SM(+31.99)FEQSQIQEYK	Trioxidation(F); Dioxidation (M)	28.76	1448	Collagen type I alpha 1	E2GK07
AGGGEGSSNVFSM(+15.99)FEQSQIQEYK	Monooxidation (M)	48.89	4044	Myosin heavy chain, fast skeletal muscle	A0A3N0XHW1
AGLLGTLEELRD(+15.99)D(+15.99)K	Monooxidation(D)	15.65	235	Troponin T, fast skeletal muscle isoforms	A0A3N0XXN9
AGLLGTLEEM(+15.99)R	Monooxidation (M)	17.23	191	Myosin regulatory light chain 2, skeletal muscle isoform	A0A3N0XCV3
AGLLGTLEEM(+15.99)RDEK	Monooxidation (M)	34.76	4044	Myosin heavy chain, fast skeletal muscle	A0A3N0XHW1
AGLLGTLEEMR(+15.99)DEK	Monooxidation(R)	19.6	4044	Myosin heavy chain, fast skeletal muscle	A0A3N0XHW1
AGPP(+15.99)GAAGAR	Monooxidation(P)	28.53	4044	Myosin heavy chain, fast skeletal muscle	A0A3N0XHW1
AGPSGVP(+15.99)GQDGRP(+15.99)GP(+31.99)PGPAGSR	Monooxidation(P); Dioxidation(P)	40.52	1352	Collagen type I alpha 2	E2IPR2
AGPSGVP(+15.99)GQDGRP(+15.99)GPP(+15.99)GPAGSR	Monooxidation(P)	30.9	334	L-lactate dehydrogenase (EC 1.1.1.27)	A0A3N0XDS5
AGPSGVPGQDGRP(+15.99)GPP(+15.99)GPAGSR	Monooxidation(P)	48.22	1352	Collagen type I alpha 2	E2IPR2
AGPSGVPGQDGRPGPP(+15.99)GPAGSR	Monooxidation(P)	35.64	4044	Myosin heavy chain, fast skeletal muscle	A0A3N0XHW1
AITDAALM(+15.99)AEELKK	Monooxidation (M)	30.65	1547	Synaptopodin 2-like protein	A0A3N0YTK4
AITDAAMM(+15.99)AEELKK	Monooxidation (M)	24.87	1448	Collagen type I alpha 1	E2GK07
AK(+15.99)LEQQVDDLEGSLEQEK	Monooxidation(K)	43.74	1450	Collagen type I alpha 1b	A0A7D4XVD3
AK(+15.99)LEQQVDDLEGSLEQEKK	Monooxidation(K)	42.15	306	Tropomyosin alpha-1 chain	A0A3N0YC97
ALKDEEKM(+15.99)EIQEIQLK	Monooxidation (M)	38.57	332	Troponin I, fast skeletal muscle	A0A3N0ZAY0
ALKDEEKM(+15.99)ELQEIQLK	Monooxidation (M)	38.57	1448	Collagen type I alpha 1	E2GK07
ALQEAH(-23.02)QQTLDDLQC(+47.98)EEDKVNTLTK	Histidine oxidation to asparagine; Trioxidation(C)	18.54	1448	Collagen type I alpha 1	E2GK07
ALQEAHQQTLDDLQAEED(+15.99)KVN(+15.99)SLTK	Monooxidation(D)(N)	15.7	265	Glyceraldehyde-3-phosphate dehydrogenase (Fragment)	K9J9Z6
ALQEAHQQTLDDLQAEED(+15.99)KVNSLTK	Monooxidation(D)	30.48	438	Creatine kinase (EC 2.7.3.2)	A0A3N0XY33
AM(+15.99)EAVAAQGK	Monooxidation (M)	35.69	1352	Collagen type I alpha 2	E2IPR2
AN(+15.99)GLAANLDKK	Monooxidation(N)	21.39	1450	Collagen type I alpha 1b	A0A7D4XVD3
ANSEVAQW(+31.99)R	Dioxidation(W)	20.25	377	Actin, alpha skeletal muscle	A0A3N0YYF6
ANSEVAQWR(+15.99)	Monooxidation(R)	16.49	438	Creatine kinase (EC 2.7.3.2)	A0A3N0XY33
AVGGIILTASHN(+15.99)P(+31.99)GGP(+31.99)NGDFGIK	Monooxidation(N); Dioxidation(P)	16.31	1450	Collagen type I alpha 1b	A0A7D4XVD3
C(+15.99)PETLFQP(+31.99)SF(+47.98)IGMESAGIHETAYNSIMK	Monooxidation (C); Dioxidation(P); Trioxidation(F)	17.91	1352	Collagen type I alpha 2	E2IPR2
C(+42.01)(+15.99)WGAVEADYTGHGGEVLTR	Acetylation (Protein N-term); Monooxidation (C)	48.44	2562	Collagen alpha-3(VI) chain	A0A3N0Z806
CPETLF(+47.98)QPSF(+47.98)IGMESAGIHETAYNSIMK	Trioxidation(F)	16.9	4186	Myosin-7	A0A3N0XKG0
CTGVGEDCATIIWEPPKFD(+15.99)GGAPLK	Monooxidation(D)	29.87	1450	Collagen type I alpha 1b	A0A7D4XVD3
D(+15.99)WPDAR	Monooxidation(D)	16.01	1352	Collagen type I alpha 2	E2IPR2
DDLRDVLASM(+15.99)GQLNVK	Monooxidation (M)	24.01	1352	Collagen type I alpha 2	E2IPR2
DFYEM(+15.99)DPHK	Monooxidation (M)	25.11	1450	Collagen type I alpha 1b	A0A7D4XVD3
DGDIGAP(+15.99)GAP(+15.99)GPAGPSGEK	Monooxidation(P)	41.35	1448	Collagen type I alpha 1	E2GK07
DGDVGAP(+15.99)GAP(+15.99)GPAGPAGER	Monooxidation(P)	41.74	1448	Collagen type I alpha 1	E2GK07
DGDVGAPGAP(+15.99)GPAGPAGER	Monooxidation(P)	41.22	1352	Collagen type I alpha 2	E2IPR2
DGDVGAPGAPGPAGPAGERGEQGP(+31.99)AGP(+15.99)PGFQGLP(+15.99)GPQGATGEPGK	Dioxidation(P); Monooxidation(P)	31.17	1450	Collagen type I alpha 1b	A0A7D4XVD3
DGDVGAPGAPGPAGPAGERGEQGPAGPPGF(+47.98)QGLP(+15.99)GPQGATGEP(+15.99)GK	Trioxidation(F); Monooxidation(P)	26.06	1352	Collagen type I alpha 2	E2IPR2
DGMNGIPGPVGPP(+15.99)GPR	Monooxidation(P)	16.32	1448	Collagen type I alpha 1	E2GK07
DGMSGLP(+15.99)GPIGP(+15.99)P(+15.99)GPR	Monooxidation(P)	39.25	255	Phosphoglycerate mutase (EC 5.4.2.11) (EC 5.4.2.4)	A0A3N0YMR5
DGMSGLP(+15.99)GPIGPP(+15.99)GPR	Monooxidation(P)	47.91	4044	Myosin heavy chain, fast skeletal muscle	A0A3N0XHW1
DGMSGLPGPIGPP(+15.99)GPR	Monooxidation(P)	23.94	1352	Collagen type I alpha 2	E2IPR2
DGMSGLPGPIGPPGP(+15.99)R	Monooxidation(P)	38.44	4044	Myosin heavy chain, fast skeletal muscle	A0A3N0XHW1
DGSNGMP(+15.99)GAIGPP(+15.99)GHR	Monooxidation(P)	42.08	1448	Collagen type I alpha 1	E2GK07
DIK(+31.99)EKLCY(+44.99)VALDFENEMATAASSSSLEK	Dioxidation(K); Oxidation to nitro(Y)	19.77	1448	Collagen type I alpha 1	E2GK07
DIKEK(+31.99)LC(+15.99)YVALDFENEMATAASSSSLEK	Dioxidation(K); Monooxidation (C)	44.38	4044	Myosin heavy chain, fast skeletal muscle	A0A3N0XHW1
DLYANNVLSGGTTM(+15.99)YPGIADR	Monooxidation (M)	35.27	4044	Myosin heavy chain, fast skeletal muscle	A0A3N0XHW1
DMTDKEQEQLIADH(-22.03)FLF(+31.99)DKPVSPLLLAAGMAR	Histidine oxidation to aspartic acid; Dioxidation(F)	16.09	1448	Collagen type I alpha 1	E2GK07
DMTDKEQEQLIADHFLFDKPVSPLLLAAGM(+15.99)AR	Monooxidation (M)	59.97	1877	Collagen alpha-1(V) chain	A0A3N0XSQ8
DNVFTASAGSR(+15.99)	Monooxidation(R)	23.53	1448	Collagen type I alpha 1	E2GK07
DVLASM(+15.99)GQLNVK	Monooxidation (M)	30.07	6947	Titin	A0A3N0YW34
DW(+31.99)PDAR	Dioxidation(W)	15.17	1096	Myosin-binding protein C, fast-type	A0A3N0XIB7
DYETASLM(+15.99)EIR	Monooxidation (M)	32.44	4044	Myosin heavy chain, fast skeletal muscle	A0A3N0XHW1
EAEAAM(+15.99)FHR	Monooxidation (M)	20.34	265	Glyceraldehyde-3-phosphate dehydrogenase (Fragment)	K9J9Z6
EEDVYPM(+15.99)NPPK	Monooxidation (M)	34.39	316	Aldo-keto reductase family 1 member B10	A0A3N0XDJ6
EEQAEP(+15.99)DGTEEADKIAYLLGLNSAEM(+15.99)LK	Monooxidation(P)(M)	16.09	4044	Myosin heavy chain, fast skeletal muscle	A0A3N0XHW1
EEQAEP(+15.99)DGTEEADKIAYLLGLNSAEMLK	Monooxidation(P)	23.9	4044	Myosin heavy chain, fast skeletal muscle	A0A3N0XHW1
EERVAKEEDVH(-22.03)PMNPPK	Histidine oxidation to aspartic acid	18.75	1246	Collagen type II alpha 1b	A0A7D4XVF6
EGNP(+15.99)GHDGAP(+15.99)GR	Monooxidation(P)	15.83	1352	Collagen type I alpha 2	E2IPR2
EGSP(+15.99)GNDGPP(+15.99)GRP(+15.99)GAAGLK	Monooxidation(P)	47.72	191	Myosin regulatory light chain 2, skeletal muscle isoform	A0A3N0XCV3
EGSP(+15.99)GNDGPP(+15.99)GRP(+15.99)GAAGLKGDR	Monooxidation(P)	60.37	1448	Collagen type I alpha 1	E2GK07
EGSP(+15.99)GNDGPP(+31.99)GRPGAAGLK(+15.99)GDR	Monooxidation(P)(K); Dioxidation(P)	40.62	1448	Collagen type I alpha 1	E2GK07
EGSP(+15.99)GNDGPPGR(+31.99)PGAAGLK(+15.99)GDR	Monooxidation(P)(K); Dioxidation(R)	47.53	438	Creatine kinase (EC 2.7.3.2)	A0A3N0XY33
EGSP(+15.99)GNDGPPGRP(+15.99)GAAGLK	Monooxidation(P)	45.48	1448	Collagen type I alpha 1	E2GK07
EGSP(+15.99)GNDGPPGRP(+15.99)GAAGLKGDR	Monooxidation(P)	57.44	1448	Collagen type I alpha 1	E2GK07
EGSPGNDGP(+15.99)PGRP(+15.99)GAAGLKGDR	Monooxidation(P)	54.02	1352	Collagen type I alpha 2	E2IPR2
EGSPGNDGPP(+15.99)GRP(+15.99)GAAGLK	Monooxidation(P)	37.65	364	Fructose-bisphosphate aldolase (EC 4.1.2.13)	A0A3N0YR05
EGSPGNDGPPGRP(+15.99)GAAGLK	Monooxidation(P)	46.37	1448	Collagen type I alpha 1	E2GK07
EGTP(+15.99)GNEGSAGR	Monooxidation(P)	33.17	1450	Collagen type I alpha 1b	A0A7D4XVD3
EGTP(+15.99)GNEGSAGRDGAP(+15.99)GPK	Monooxidation(P)	48.28	1935	Myosin-6	A0A3N0YXI3
EITALAPSTM(+15.99)K	Monooxidation (M)	17.29	1448	Collagen type I alpha 1	E2GK07
EKAEGDVAALN(+15.99)R	Monooxidation(N)	25.11	1438	Collagen alpha-1(I) chain	A0A3N0XEP2
ELEEISERLEEAGGANSAQIEM(+15.99)NK	Monooxidation (M)	37.86	1352	Collagen type I alpha 2	E2IPR2
ENVH(+15.99)AAQEYVK	Monooxidation (H)	23.45	1448	Collagen type I alpha 1	E2GK07
FD(+15.99)GGAPLK	Monooxidation(D)	18.68	191	Myosin regulatory light chain 2, skeletal muscle isoform	A0A3N0XCV3
FD(+15.99)KIEDM(+15.99)AMMTHLNEASVLYNLK	Monooxidation(D) (M)	21.52	4044	Myosin heavy chain, fast skeletal muscle	A0A3N0XHW1
FD(+15.99)KIEDMAMM(+31.99)TH(-22.03)LSEPTVLYNLK	Monooxidation(D); Dioxidation (M); Histidine oxidation to aspartic acid	31.35	1448	Collagen type I alpha 1	E2GK07
FD(+15.99)KIEDMAMMTHLNEASVLYNLK	Monooxidation(D)	49.32	1450	Collagen type I alpha 1b	A0A7D4XVD3
FDKIEDMAMM(+31.99)TH(-22.03)LNEPTVLYNLK	Dioxidation (M); Histidine oxidation to aspartic acid	20.29	1982	Myosin heavy chain, fast skeletal muscle	A0A3N0Z8L0
FDKIEDMAMMTHLNEP(+31.99)AVLYNLK	Dioxidation(P)	35.24	6319	Nebulin	A0A3N0Z7S3
FLM(+15.99)QNNQGVLTLNIR	Monooxidation (M)	38.13	359	Tropomyosin alpha-1 chain (Fragment)	A0A3N0Z0V8
FRC(+31.99)PETLFQPSFIGMESAGIHETAYNSIMK	Dioxidation(C)	41.7	1927	Myosin heavy chain, fast skeletal muscle	A0A3N0ZA05
FTGAVLHHGNM(+15.99)K	Monooxidation (M)	43.66	1450	Collagen type I alpha 1b	A0A7D4XVD3
GAAGEAGKP(+15.99)GER	Monooxidation(P)	32.72	1450	Collagen type I alpha 1b	A0A7D4XVD3
GAAGLP(+15.99)GLK	Monooxidation(P)	27.53	1448	Collagen type I alpha 1	E2GK07
GAAGLP(+15.99)GLK(+15.99)GDR	Monooxidation(K)(P)	26.83	1352	Collagen type I alpha 2	E2IPR2
GAAGLP(+15.99)GLKGDR	Monooxidation(P)	35.34	861	Alpha-actinin-1	A0A3N0YUY3
GAAGPP(+15.99)GATGFP(+15.99)GAAGR	Monooxidation(P)	46	1448	Collagen type I alpha 1	E2GK07
GAAGPP(+15.99)GKNGEDGESGKP(+15.99)GRP(+15.99)GER	Monooxidation(P)	46.39	274	Adenylate kinase isoenzyme 1 (AK 1) (EC 2.7.4.3) (EC 2.7.4.6) (ATP-AMP transphosphorylase 1) (ATP:AMP phosphotransferase) (Adenylate monophosphate kinase) (Myokinase)	A0A3N0YF78
GAAGPPGATGFP(+15.99)GAAGR	Monooxidation(P)	43.21	1930	Myosin heavy chain b	A0A059PBX8
GAAGQP(+15.99)GVAGAP(+15.99)GFP(+15.99)GPR	Monooxidation(P)	46.98	1352	Collagen type I alpha 2	E2IPR2
GAAGTP(+15.99)GPK(+15.99)GEK(+15.99)GEQGYR	Monooxidation(P)(K)	41.61	1352	Collagen type I alpha 2	E2IPR2
GAAGTP(+15.99)GPK(+15.99)GEKGEQGYR	Monooxidation(P)(K)	40.14	1352	Collagen type I alpha 2	E2IPR2
GADGNTGPAGPAGPLGSAGPP(+15.99)GFP(+15.99)GAP(+15.99)GPK	Monooxidation(P)	35.45	438	Creatine kinase (EC 2.7.3.2)	A0A3N0XY33
GADGNTGPAGPAGPLGSAGPP(+15.99)GFP(+15.99)GAP(+31.99)GPK	Monooxidation(P); Dioxidation(P)	34.58	1352	Collagen type I alpha 2	E2IPR2
GAP(+15.99)GAQGAR	Monooxidation(P)	17.73	4044	Myosin heavy chain, fast skeletal muscle	A0A3N0XHW1
GAP(+15.99)GPAGPAGAR	Monooxidation(P)	30.58	377	Actin, alpha skeletal muscle	A0A3N0YYF6
GAP(+15.99)GPAGPR	Monooxidation(P)	26.87	389	Creatine kinase (EC 2.7.3.2)	A0A3N0XHD5
GAP(+15.99)GPAGSTGPR	Monooxidation(P)	33.97	615	Profilin	A0A3N0Y291
GAP(+15.99)GVMGFP(+15.99)GPK	Monooxidation(P)	32.16	1450	Collagen type I alpha 1b	A0A7D4XVD3
GAPGPSGP(+15.99)P(+15.99)GPAGANGDKGETGSFGPP(+15.99)GPAGAR	Monooxidation(P)	47.52	1448	Collagen type I alpha 1	E2GK07
GAPGPSGPP(+31.99)GPAGANGDKGETGSFGPP(+15.99)GPAGAR	Dioxidation(P); Monooxidation(P)	40.73	1352	Collagen type I alpha 2	E2IPR2
GAPGSP(+31.99)GNDGAKGEPGAAGAP(+31.99)GGVGPAGLQGMP(+15.99)GER	Dioxidation(P); Monooxidation(P)	15.57	1450	Collagen type I alpha 1b	A0A7D4XVD3
GATGAP(+15.99)GAR	Monooxidation(P)	17.27	1352	Collagen type I alpha 2	E2IPR2
GDAGAPGAP(+15.99)GAQGPP(+15.99)GLQGMP(+15.99)GER	Monooxidation(P)	49.19	1352	Collagen type I alpha 2	E2IPR2
GDAGAPGAP(+31.99)GAQGPP(+15.99)GLQGMP(+15.99)GER	Dioxidation(P); Monooxidation(P)	28.44	1352	Collagen type I alpha 2	E2IPR2
GDAGIAGP(+15.99)KGEAGAP(+15.99)GENGTP(+15.99)GAMGAR	Monooxidation(P)	18.19	832	Fast skeletal myosin 10C-type S1 (Fragment)	B0FYX6
GDAGPP(+15.99)GPAGPAGNTGPLGPSGPVGPP(+15.99)GAR	Monooxidation(P)	65.85	1450	Collagen type I alpha 1b	A0A7D4XVD3
GDAGPPGPAGPAGNTGPLGPSGPVGPP(+15.99)GAR	Monooxidation(P)	15.09	1448	Collagen type I alpha 1	E2GK07
GDAGSP(+15.99)GPAGATGAP(+15.99)GPQGPVGATGPK	Monooxidation(P)	43.28	4044	Myosin heavy chain, fast skeletal muscle	A0A3N0XHW1
GDAGSP(+15.99)GPAGATGAP(+15.99)GPQGPVGATGPK(+15.99)	Monooxidation(P)(K)	41.22	1448	Collagen type I alpha 1	E2GK07
GDRGDGGP(+15.99)KGPDGAPGK	Monooxidation(P)	26.54	1352	Collagen type I alpha 2	E2IPR2
GDRGDGGPK(+15.99)GPDGAPGK	Monooxidation(K)	26.01	6947	Titin	A0A3N0YW34
GDRGESGNP(+15.99)GPP(+15.99)GAP(+15.99)GAPGAPGPMGPSGK	Monooxidation(P)	30.05	1933	Myosin heavy chain fast skeletal type 1	A8R0Q2
GDRGESGNPGPP(+15.99)GAPGAPGAPGPMGPSGK	Monooxidation(P)	28.19	1352	Collagen type I alpha 2	E2IPR2
GDRGETGAAGTP(+15.99)GAP(+15.99)GPP(+31.99)GAPGPVGPAGK	Monooxidation(P); Dioxidation(P)	43.41	1450	Collagen type I alpha 1b	A0A7D4XVD3
GDRGETGAAGTP(+15.99)GAP(+15.99)GPPGAP(+15.99)GPVGPAGK	Monooxidation(P)	27.57	1450	Collagen type I alpha 1b	A0A7D4XVD3
GDRGETGAAGTP(+15.99)GAP(+15.99)GPPGAP(+31.99)GPVGPAGK	Monooxidation(P); Dioxidation(P)	33.34	1352	Collagen type I alpha 2	E2IPR2
GDRGETGAAGTPGAP(+15.99)GPPGAP(+15.99)GPVGPAGK	Monooxidation(P)	64.3	1448	Collagen type I alpha 1	E2GK07
GDRGETGAAGTPGAP(+15.99)GPPGAPGPVGPAGK	Monooxidation(P)	46.31	832	Myosin heavy chain, fast skeletal muscle	A0A3N0XHV1
GDRGETGAAGTPGAP(+31.99)GPP(+15.99)GAP(+15.99)GPVGPAGK	Dioxidation(P); Monooxidation(P)	48.73	438	Creatine kinase (EC 2.7.3.2)	A0A3N0XY33
GDSGAPGAP(+15.99)GAQGPP(+15.99)GLQGMP(+15.99)GER	Monooxidation(P)	34.72	1352	Collagen type I alpha 2	E2IPR2
GDSGPP(+15.99)GLTGFP(+15.99)GAAGR	Monooxidation(P)	47.78	1448	Collagen type I alpha 1	E2GK07
GDSGVKGEP(+15.99)GSAGPQGPP(+15.99)GPSGEEGK	Monooxidation(P)	53.86	1448	Collagen type I alpha 1	E2GK07
GDSGVKGEP(+15.99)GSAGPQGPP(+15.99)GPSGEEGKR	Monooxidation(P)	68.23	1448	Collagen type I alpha 1	E2GK07
GDSGVKGEPGSAGPQGPP(+15.99)GPSGEEGKR	Monooxidation(P)	52.94	4044	Myosin heavy chain, fast skeletal muscle	A0A3N0XHW1
GDTGPSGP(+15.99)KGEAGAP(+15.99)GENGTP(+15.99)GAMGPR	Monooxidation(P)	46.72	1450	Collagen type I alpha 1b	A0A7D4XVD3
GDTGPSGPK(+15.99)GEAGAP(+15.99)GENGTP(+15.99)GAMGPR	Monooxidation(K)(P)	36.65	1450	Collagen type I alpha 1b	A0A7D4XVD3
GDTGPSGPKGEAGAP(+15.99)GENGTP(+15.99)GAMGPR	Monooxidation(P)	26.13	1448	Collagen type I alpha 1	E2GK07
GDVGPAGPP(+15.99)GENGIIGPP(+15.99)GLAGEK	Monooxidation(P)	54.44	1352	Collagen type I alpha 2	E2IPR2
GEAGAP(+15.99)GENGTP(+15.99)GAMGAR	Monooxidation(P)	44.11	6319	Nebulin	A0A3N0Z7S3
GEAGAP(+15.99)GENGTP(+15.99)GAMGPR	Monooxidation(P)	45.19	1352	Collagen type I alpha 2	E2IPR2
GEAGAP(+15.99)GENGTPGAM(+31.99)GAR	Monooxidation(P); Dioxidation (M)	25.55	1933	Myosin heavy chain fast skeletal type 1	A8R0Q2
GEAGAQGVQGPP(+15.99)GPP(+15.99)GEEGK	Monooxidation(P)	47.3	1448	Collagen type I alpha 1	E2GK07
GEAGAQGVQGPP(+15.99)GPP(+15.99)GEEGKR	Monooxidation(P)	53.81	4044	Myosin heavy chain, fast skeletal muscle	A0A3N0XHW1
GEAGNP(+15.99)GPAGP(+15.99)AGPAGNNGADGAAGPK	Monooxidation(P)	43.81	1547	Synaptopodin 2-like protein	A0A3N0YTK4
GEAGNP(+15.99)GPAGPAGPAGNNGADGAAGPK	Monooxidation(P)	53.02	1246	Collagen alpha-2(I) chain (Fragment)	A0A3N0YWP3
GEKGEQGY(+47.98)R(+15.99)GLEGN(+15.99)AGR	Trioxidation(Y); Monooxidation(N)(R)	16.19	1448	Collagen type I alpha 1	E2GK07
GEKGPAGRP(+15.99)GEAGAAGP(+15.99)P(+15.99)GPSGER	Monooxidation(P)	32.8	377	Actin, alpha skeletal muscle	A0A3N0YYF6
GEKGPAGRP(+15.99)GEAGAAGPP(+15.99)GPSGER	Monooxidation(P)	55.7	2562	Collagen alpha-3(VI) chain	A0A3N0Z806
GELVPLDTVLDM(+15.99)IK	Monooxidation (M)	28.8	1450	Collagen type I alpha 1b	A0A7D4XVD3
GEP(+15.99)GAAGAP(+15.99)GGVGPAGLQGMP(+15.99)GER	Monooxidation(P)	47.64	1450	Collagen type I alpha 1b	A0A7D4XVD3
GEP(+15.99)GAVGAAGAP(+15.99)GHQGAAGMP(+15.99)GER	Monooxidation(P)	23.74	1352	Collagen type I alpha 2	E2IPR2
GEP(+15.99)GGAGPVGPP(+15.99)GAR	Monooxidation(P)	37.81	1448	Collagen type I alpha 1	E2GK07
GEP(+15.99)GPVGPQGLAGPSGEEGK	Monooxidation(P)	45.58	377	Actin, alpha skeletal muscle	A0A3N0YYF6
GEP(+15.99)GPVGPQGLAGPSGEEGKR	Monooxidation(P)	40.99	1352	Collagen type I alpha 2	E2IPR2
GEP(+15.99)GSAGPQGPP(+15.99)GPSGEEGK	Monooxidation(P)	42.72	1448	Collagen type I alpha 1	E2GK07
GEP(+15.99)GSAGPQGPP(+15.99)GPSGEEGKR	Monooxidation(P)	49.69	6319	Nebulin	A0A3N0Z7S3
GEP(+31.99)GNPGPAGAVGP(+31.99)AGGPGSDGAP(+15.99)GGK	Dioxidation(P); Monooxidation(P)	32.4	1450	Collagen type I alpha 1b	A0A7D4XVD3
GEPGAAGAP(+15.99)GGVGPAGLQGMP(+15.99)GER	Monooxidation(P)	54.89	1448	Collagen type I alpha 1	E2GK07
GEPGAAGAP(+15.99)GGVGPAGLQGMPGER	Monooxidation(P)	27.07	191	Myosin regulatory light chain 2, skeletal muscle isoform	A0A3N0XCV3
GEPGAVGAAGAP(+15.99)GHQGAAGMP(+15.99)GER	Monooxidation(P)	54.38	1448	Collagen type I alpha 1	E2GK07
GEPGGAGPVGPP(+15.99)GAR	Monooxidation(P)	40.02	1448	Collagen type I alpha 1	E2GK07
GEPGN(+15.99)PGPAGAVGP(+31.99)AGGPGSDGAP(+15.99)GGK	Monooxidation(N)(P); Dioxidation(P)	30.61	191	Myosin regulatory light chain 2, skeletal muscle isoform	A0A3N0XCV3
GEPGSAGPQGPP(+15.99)GPSGEEGKR	Monooxidation(P)	40.29	1448	Collagen type I alpha 1	E2GK07
GEPGSP(+15.99)GTAGPAGAP(+15.99)GPNGPSGAVGRP(+15.99)GNR	Monooxidation(P)	50.67	306	Tropomyosin alpha-1 chain	A0A3N0YC97
GEQGPAGP(+15.99)PGFQGLP(+15.99)GPQGATGEP(+15.99)GK	Monooxidation(P)	45.74	1450	Collagen type I alpha 1b	A0A7D4XVD3
GEQGPAGPP(+15.99)GFQGLP(+15.99)GPQGATGEP(+15.99)GK	Monooxidation(P)	46.56	4044	Myosin heavy chain, fast skeletal muscle	A0A3N0XHW1
GEQGPAGPP(+15.99)GFQGLP(+15.99)GPQGATGEPGK	Monooxidation(P)	55.06	1352	Collagen type I alpha 2	E2IPR2
GEQGPSGAP(+15.99)GFQGLP(+15.99)GPAGPVGEAGKP(+15.99)GDR	Monooxidation(P)	56.15	1352	Collagen type I alpha 2	E2IPR2
GEQGPSGAP(+15.99)GFQGLP(+31.99)GPAGPVGEAGKP(+15.99)GDR	Monooxidation(P); Dioxidation(P)	41.19	377	Actin, alpha skeletal muscle	A0A3N0YYF6
GEQGPSGAP(+15.99)GFQGLPGP(+31.99)AGPVGEAGKP(+15.99)GDR	Monooxidation(P); Dioxidation(P)	35.24	1352	Collagen type I alpha 2	E2IPR2
GESGNPGPP(+15.99)GAP(+15.99)GAPGAPGPMGPSGK	Monooxidation(P)	27.75	1448	Collagen type I alpha 1	E2GK07
GESGPAGPSGFAGPP(+15.99)GADGQTGQR	Monooxidation(P)	55.59	1450	Collagen type I alpha 1b	A0A7D4XVD3
GESIDGM(+15.99)IPAQK	Monooxidation (M)	33.59	337	Tropomyosin alpha-1 chain	A0A3N0XT29
GESIDSM(+15.99)IPAQK	Monooxidation (M)	33.47	1352	Collagen type I alpha 2	E2IPR2
GETGAAGTPGAP(+15.99)GPP(+15.99)GAP(+15.99)GPVGPAGK	Monooxidation(P)	48.86	2675	Myosin heavy chain, fast skeletal muscle	A0A3N0YWR8
GETGAAGTPGAP(+15.99)GPPGAP(+15.99)GPVGPAGK	Monooxidation(P)	51.44	4044	Myosin heavy chain, fast skeletal muscle	A0A3N0XHW1
GETGAAGTPGAP(+31.99)GPP(+15.99)GAP(+15.99)GPVGPAGK	Dioxidation(P); Monooxidation(P)	38.49	418	PEST proteolytic signal-containing nuclear protein	A0A3N0XM33
GETGAP(+15.99)GLVGPTGAR	Monooxidation(P)	33.56	1448	Collagen type I alpha 1	E2GK07
GETGAP(+15.99)GPAGFAGPP(+15.99)GADGLP(+15.99)GAK	Monooxidation(P)	49.53	1448	Collagen type I alpha 1	E2GK07
GETGAP(+15.99)GPAGFAGPPGADGLP(+15.99)GAK	Monooxidation(P)	42.61	1448	Collagen type I alpha 1	E2GK07
GETGSFGPP(+15.99)GPAGAR	Monooxidation(P)	35.65	191	Myosin regulatory light chain 2, skeletal muscle isoform	A0A3N0XCV3
GEVGAP(+15.99)GPAGFAGPP(+15.99)GANGQP(+15.99)GAK	Monooxidation(P)	47.23	1352	Collagen type I alpha 2	E2IPR2
GFP(+15.99)GADGSAGP(+15.99)K	Monooxidation(P)	29.66	377	Actin, alpha skeletal muscle	A0A3N0YYF6
GFP(+15.99)GADGSAGPK	Monooxidation(P)	40.06	395	Troponin C, skeletal muscle	A0A3N0YFP4
GFP(+15.99)GLDGAK	Monooxidation(P)	33.61	1352	Collagen type I alpha 2	E2IPR2
GFP(+15.99)GLP(+15.99)GP(+15.99)SGEPGK	Monooxidation(P)	26.68	1448	Collagen type I alpha 1	E2GK07
GFP(+15.99)GLP(+15.99)GPSGEP(+15.99)GK	Monooxidation(P)	31.77	4044	Myosin heavy chain, fast skeletal muscle	A0A3N0XHW1
GFP(+15.99)GLP(+15.99)GPSGEPGK	Monooxidation(P)	42.93	377	Actin, alpha skeletal muscle	A0A3N0YYF6
GFPGLP(+15.99)GPSGEPGK	Monooxidation(P)	21.52	792	Alpha-actinin-3 (Fragment)	A0A3N0YKC4
GFSGIP(+15.99)GP(+15.99)SGEP(+15.99)GK	Monooxidation(P)	38.24	1448	Collagen type I alpha 1	E2GK07
GFSGIP(+15.99)GP(+15.99)SGEPGK	Monooxidation(P)	36.64	1549	ATP-dependent 6-phosphofructokinase, muscle type	A0A3N0YKZ3
GFSGIP(+15.99)GPSGEPGK	Monooxidation(P)	42.43	4044	Myosin heavy chain, fast skeletal muscle	A0A3N0XHW1
GFSGLDGAK(+15.99)	Monooxidation(K)	18.34	2675	Myosin heavy chain, fast skeletal muscle	A0A3N0YWR8
GFSGLDGAK(+15.99)GDTGPSGPK	Monooxidation(K)	44.74	1982	Myosin heavy chain, fast skeletal muscle	A0A3N0Z8L0
GFTGMQGPP(+15.99)GPP(+15.99)GPSGEPGPAGASGPAGPR	Monooxidation(P)	59.42	1352	Collagen type I alpha 2	E2IPR2
GFTGMQGPP(+15.99)GPPGPSGEPGPAGASGPAGPR	Monooxidation(P)	53.92	6947	Titin	A0A3N0YW34
GFTGMQGPP(+31.99)GPP(+15.99)GPSGEPGPAGASGPAGPR	Dioxidation(P); Monooxidation(P)	23.82	395	Troponin C, skeletal muscle	A0A3N0YFP4
GFTGMQGPPGPP(+15.99)GPSGEPGPAGASGPAGPR	Monooxidation(P)	50.48	1971	Myosin heavy chain, fast skeletal muscle	A0A3N0XIS5
GGAGPP(+15.99)GATGFP(+15.99)GAAGR	Monooxidation(P)	39.63	1352	Collagen type I alpha 2	E2IPR2
GGAGPP(+15.99)GATGFPGAAGR	Monooxidation(P)	39.17	1352	Collagen type I alpha 2	E2IPR2
GGDDLD(+15.99)PKYVLSSR	Monooxidation(D)	21.64	1352	Collagen type I alpha 2	E2IPR2
GGDDLD(+15.99)SN(+15.99)YVLSSR	Monooxidation(N)(D)	30.97	1096	Myosin-binding protein C, fast-type	A0A3N0XIB7
GGDDLDSNY(+31.99)VLSSR	Dioxidation(Y)	27.95	329	Muscle-restricted coiled-coil protein	A0A3N0XU27
GGP(+15.99)GPQGP(+15.99)SGASGPR	Monooxidation(P)	38.99	377	Actin, alpha skeletal muscle	A0A3N0YYF6
GGP(+15.99)GPQGPSGASGPR	Monooxidation(P)	45.4	1640	Inter-alpha-trypsin inhibitor heavy chain H3	A0A3N0XU28
GGSM(+15.99)QTVSSQFR	Monooxidation (M)	33.01	1448	Collagen type I alpha 1	E2GK07
GH(-22.03)VR(+15.99)FWVQALK	Histidine oxidation to aspartic acid; Monooxidation(R)	15.02	1448	Collagen type I alpha 1	E2GK07
GHP(+15.99)GLQGM(+15.99)P(+15.99)GPSGPSGDSGAAGIAGPAGPR	Monooxidation(P) (M)	53.43	1352	Collagen type I alpha 2	E2IPR2
GHP(+15.99)GLQGMP(+15.99)GPSGPSGDSGAAGIAGPAGPR	Monooxidation(P)	59.91	1352	Collagen type I alpha 2	E2IPR2
GHP(+15.99)GLQGMPGPSGPSGDSGAAGIAGPAGPR	Monooxidation(P)	43.85	1450	Collagen type I alpha 1b	A0A7D4XVD3
GHPGPP(+31.99)GPP(+15.99)GEQGLP(+15.99)GAAGK	Dioxidation(P); Monooxidation(P)	35.76	1450	Collagen type I alpha 1b	A0A7D4XVD3
GIP(+15.99)GDQGASGPAGVK	Monooxidation(P)	39.45	1448	Collagen type I alpha 1	E2GK07
GIP(+15.99)GDQGASGPAGVK(+15.99)	Monooxidation(P)(K)	23.66	4044	Myosin heavy chain, fast skeletal muscle	A0A3N0XHW1
GIP(+15.99)GDQGASGPAGVK(+15.99)GER	Monooxidation(P)(K)	37.34	1520	Myosin heavy chain, fast skeletal muscle	A0A3N0YWR5
GIP(+15.99)GDQGASGPAGVKGER	Monooxidation(P)	35.63	1352	Collagen type I alpha 2	E2IPR2
GIVGLP(+15.99)GQR	Monooxidation(P)	25.61	332	Troponin I, fast skeletal muscle	A0A3N0ZAY0
GLAGDP(+15.99)GP(+15.99)VGVK	Monooxidation(P)	20.93	1450	Collagen type I alpha 1b	A0A7D4XVD3
GLAGDP(+15.99)GPVGVK	Monooxidation(P)	35.33	1438	Collagen alpha-1(I) chain	A0A3N0XEP2
GLAGDP(+15.99)GPVGVK(+15.99)GDSGVK	Monooxidation(P)(K)	40.19	1448	Collagen type I alpha 1	E2GK07
GLAGDPGP(+15.99)VGVK	Monooxidation(P)	21.23	1448	Collagen type I alpha 1	E2GK07
GLAGDPGPVGVK(+15.99)GDSGVK	Monooxidation(K)	42.58	1352	Collagen type I alpha 2	E2IPR2
GLAGDPGPVGVKGD(+15.99)SGVK	Monooxidation(D)	28.42	1352	Collagen type I alpha 2	E2IPR2
GLP(+15.99)GGP(+15.99)GAVGDAGR	Monooxidation(P)	27.79	438	Creatine kinase (EC 2.7.3.2)	A0A3N0XY33
GLP(+15.99)GGPGAVGDAGR	Monooxidation(P)	40.35	1352	Collagen type I alpha 2	E2IPR2
GLP(+15.99)GLAGR	Monooxidation(P)	27.31	1352	Collagen type I alpha 2	E2IPR2
GLP(+15.99)GSDGAP(+15.99)GPGGAP(+15.99)GER	Monooxidation(P)	40.53	1450	Collagen type I alpha 1b	A0A7D4XVD3
GLP(+15.99)GSDGAPGP(+31.99)GGAP(+15.99)GER	Monooxidation(P); Dioxidation(P)	32.25	1352	Collagen type I alpha 2	E2IPR2
GLP(+15.99)GSP(+15.99)GSSGPP(+15.99)GK	Monooxidation(P)	37.84	1448	Collagen type I alpha 1	A0A077B3P8
GLP(+15.99)GSP(+15.99)GSSGPPGK	Monooxidation(P)	33.17	265	Glyceraldehyde-3-phosphate dehydrogenase (Fragment)	K9J9Z6
GLPGSDGAP(+15.99)GPGGAP(+15.99)GER	Monooxidation(P)	36.48	4044	Myosin heavy chain, fast skeletal muscle	A0A3N0XHW1
GLTGRP(+15.99)GDAGPQGK	Monooxidation(P)	28.28	1352	Collagen type I alpha 2	E2IPR2
GM(+15.99)TGAP(+15.99)GSP(+15.99)GPDGK	Monooxidation (M)(P)	35.82	1352	Collagen type I alpha 2	E2IPR2
GM(+15.99)TGSP(+15.99)GSP(+15.99)GPDGK	Monooxidation (M)(P)	33.54	1352	Collagen type I alpha 2	E2IPR2
GMTGAP(+15.99)GSP(+15.99)GPDGK	Monooxidation(P)	37.79	1448	Collagen type I alpha 1	E2GK07
GMTGP(+15.99)IGPPGPAGAP(+31.99)GDKGETGAP(+15.99)GLVGPTGAR	Monooxidation(P); Dioxidation(P)	30.13	1448	Collagen type I alpha 1	E2GK07
GMTGPIGPP(+15.99)GPAGAP(+15.99)GDKGETGAP(+15.99)GLVGPTGAR	Monooxidation(P)	48.76	1450	Collagen type I alpha 1b	A0A7D4XVD3
GMTGPIGPP(+15.99)GPAGAPGDKGETGAP(+15.99)GLVGPTGAR	Monooxidation(P)	33.93	1352	Collagen type I alpha 2	E2IPR2
GMTGSP(+15.99)GSP(+15.99)GPDGK	Monooxidation(P)	42.58	4044	Myosin heavy chain, fast skeletal muscle	A0A3N0XHW1
GNDGAAGAAGPP(+15.99)GPTGPAGPP(+15.99)GFP(+31.99)GGPGAK	Monooxidation(P); Dioxidation(P)	37.04	978	Calcium-transporting ATPase (EC 7.2.2.10)	A0A3N0Y1Y9
GNDGAAGAAGPP(+15.99)GPTGPAGPP(+15.99)GFPGGP(+31.99)GAK	Monooxidation(P); Dioxidation(P)	37.67	1450	Collagen type I alpha 1b	A0A7D4XVD3
GNDGAAGAAGPP(+15.99)GPTGPAGPP(+31.99)GFPGGP(+31.99)GAK	Monooxidation(P); Dioxidation(P)	32.95	1450	Collagen type I alpha 1b	A0A7D4XVD3
GNDGNTGAAGPP(+15.99)GPTGPAGPP(+15.99)GFP(+15.99)GGAGAK	Monooxidation(P)	26.42	1448	Collagen type I alpha 1	E2GK07
GNDGNTGAAGPP(+15.99)GPTGPAGPP(+15.99)GFPGGAGAK(+31.99)	Monooxidation(P); Dioxidation(K)	23.95	198	Myosin light chain 1, skeletal muscle isoform	A0A3N0YW64
GNDGNTGAAGPP(+15.99)GPTGPAGPPGFP(+31.99)GGAGAK(+15.99)GETGPAGGR	Monooxidation(P)(K); Dioxidation(P)	21.28	1448	Collagen type I alpha 1	E2GK07
GNP(+15.99)GPAGAAGAQGPIGAR	Monooxidation(P)	46.46	1982	Myosin heavy chain, fast skeletal muscle	A0A3N0Z8L0
GNTGEVGAP(+15.99)GAK	Monooxidation(P)	25.62	1971	Myosin heavy chain, fast skeletal muscle	A0A3N0XIS5
GNTGEVGAP(+15.99)GAK(+15.99)GEAGAK	Monooxidation(P)(K)	34.58	1448	Collagen type I alpha 1	E2GK07
GP(+15.99)AGSNGAAGKDGMNGIP(+15.99)GPVGPP(+15.99)GPR	Monooxidation(P)	34.86	1448	Collagen type I alpha 1	E2GK07
GP(+15.99)AGSNGAAGKDGMNGIP(+15.99)GPVGPPGP(+15.99)R	Monooxidation(P)	25.4	1352	Collagen type I alpha 2	E2IPR2
GP(+15.99)P(+15.99)GPSGAAGAP(+15.99)GPK	Monooxidation(P)	46.95	1448	Collagen type I alpha 1	A0A077B3P8
GP(+15.99)P(+15.99)GPSGAAGAPGP(+31.99)K	Monooxidation(P); Dioxidation(P)	37.47	1450	Collagen type I alpha 1b	A0A7D4XVD3
GPAGNIGMP(+15.99)GM(+15.99)TGPQGEAGR	Monooxidation(P)(M)	45.55	1450	Collagen type I alpha 1b	A0A7D4XVD3
GPAGNIGMP(+15.99)GMTGPQGEAGR	Monooxidation(P)	54.57	1246	Collagen alpha-2(I) chain (Fragment)	A0A3N0YWP3
GPAGP(+15.99)P(+15.99)GPSGAP(+15.99)GPK	Monooxidation(P)	31.62	1352	Collagen type I alpha 2	E2IPR2
GPAGPIGAP(+15.99)GIR	Monooxidation(P)	27.09	1448	Collagen type I alpha 1	E2GK07
GPAGRP(+15.99)GEAGAAGPP(+15.99)GPSGER	Monooxidation(P)	58.52	6947	Titin	A0A3N0YW34
GPAGVKGDAGPP(+31.99)GPAGPAGNTGPLGPSGPVGPP(+15.99)GAR	Dioxidation(P); Monooxidation(P)	45.87	1450	Collagen type I alpha 1b	A0A7D4XVD3
GPP(+15.99)GNEGPSGPR	Monooxidation(P)	36.06	4044	Myosin heavy chain, fast skeletal muscle	A0A3N0XHW1
GPP(+15.99)GP(+15.99)AGPEGR	Monooxidation(P)	19.71	896	Elongation factor 2	A0A3N0YZH7
GPP(+15.99)GPAGAIGPIGPAGIR	Monooxidation(P)	26.73	4044	Myosin heavy chain, fast skeletal muscle	A0A3N0XHW1
GPP(+15.99)GPAGPEGR	Monooxidation(P)	34.38	1450	Collagen type I alpha 1b	A0A7D4XVD3
GPP(+15.99)GPMGPP(+15.99)GLAGPP(+15.99)GEPGR	Monooxidation(P)	48.09	1448	Collagen type I alpha 1	E2GK07
GPP(+15.99)GPMGPP(+15.99)GLAGPPGEPGR	Monooxidation(P)	52.1	1877	Collagen alpha-1(V) chain	A0A3N0XSQ8
GPP(+15.99)GPMGPP(+15.99)GLGGAP(+15.99)GEAGR	Monooxidation(P)	56.69	4044	Myosin heavy chain, fast skeletal muscle	A0A3N0XHW1
GPP(+15.99)GPMGPPGLAGP(+15.99)PGEPGR	Monooxidation(P)	56.59	1448	Collagen type I alpha 1	E2GK07
GPP(+15.99)GPMGPPGLAGPP(+15.99)GEPGR	Monooxidation(P)	36.96	1448	Collagen type I alpha 1	E2GK07
GPP(+15.99)GPMGPPGLAGPPGEPGR	Monooxidation(P)	58.05	1930	Myosin heavy chain b	A0A059PBX8
GPP(+15.99)GPMGPPGLGGAP(+15.99)GEAGR	Monooxidation(P)	57.25	615	Profilin	A0A3N0Y291
GPP(+15.99)GPMGPPGLGGAPGEAGR	Monooxidation(P)	55.17	1352	Collagen type I alpha 2	E2IPR2
GPP(+15.99)GPQGAR	Monooxidation(P)	22.21	1352	Collagen type I alpha 2	E2IPR2
GPP(+15.99)GPSGAAGAP(+15.99)GPK	Monooxidation(P)	48.32	377	Actin, alpha skeletal muscle 2	A0A3N0Z1M3
GPP(+15.99)GPSGKP(+15.99)GDDGEPGK(+31.99)PGNSGER	Monooxidation(P); Dioxidation(K)	15.47	1352	Collagen type I alpha 2	E2IPR2
GPP(+15.99)GPSGKPGD(+15.99)DGEPGKP(+15.99)GNSGER	Monooxidation(D)	35.56	3098	Collagen alpha-1(XII) chain	A0A3N0Y9D7
GPP(+15.99)GQAGAAGRP(+15.99)GSDGLAGETGIGGPR	Monooxidation(P)	54.3	1352	Collagen type I alpha 2	E2IPR2
GPP(+15.99)GTMGPIGP(+15.99)K	Monooxidation(P)	33.86	1448	Collagen type I alpha 1	E2GK07
GPPGP(+15.99)MGPPGLGGAP(+15.99)GEAGR	Monooxidation(P)	30.22	1352	Collagen type I alpha 2	E2IPR2
GPPGPM(+15.99)GPPGLGGAP(+15.99)GEAGR	Monooxidation (M)(P)	20.88	1450	Collagen type I alpha 1b	A0A7D4XVD3
GPPGPP(+31.99)GKNGEDGNNGRP(+15.99)GKP(+15.99)GDR	Dioxidation(P); Monooxidation(P)	30.91	4044	Myosin heavy chain, fast skeletal muscle	A0A3N0XHW1
GPPGPPGTPGP(+15.99)QGFTGPP(+15.99)GEP(+15.99)GEAGSPGPMGPR	Monooxidation(P)	41.3	191	Myosin regulatory light chain 2, skeletal muscle isoform	A0A3N0XCV3
GPPGPPGTPGP(+31.99)QGFTGPP(+31.99)GEPGEAGAP(+15.99)GPMGPR	Dioxidation(P); Monooxidation(P)	23.21	1982	Myosin heavy chain, fast skeletal muscle	A0A3N0Z8L0
GPPGPPGTPGP(+31.99)QGFTGPPGEP(+31.99)GEAGAP(+15.99)GPMGPR	Dioxidation(P); Monooxidation(P)	36.84	389	Creatine kinase (EC 2.7.3.2)	A0A3N0XHD5
GPPGPPGTPGPQGF(+47.98)TGPP(+15.99)GEP(+15.99)GEAGSPGPMGPR	Trioxidation(F); Monooxidation(P)	27.96	4044	Myosin heavy chain, fast skeletal muscle	A0A3N0XHW1
GPPGPPGTPGPQGFTGP(+15.99)PGEP(+15.99)GEAGAP(+15.99)GPMGPR	Monooxidation(P)	55.92	1352	Collagen type I alpha 2	E2IPR2
GPPGPPGTPGPQGFTGPP(+15.99)GEP(+15.99)GEAGAP(+15.99)GPMGPR	Monooxidation(P)	45.71	377	Actin, alpha skeletal muscle 2	A0A3N0Z1M3
GPPGQAGSPGPQGF(+47.98)TGPP(+31.99)GEPGEP(+31.99)GAPGPMGSR	Trioxidation(F); Dioxidation(P)	20.47	377	Actin, alpha skeletal muscle	A0A3N0YYF6
GPPGQAGSPGPQGF(+47.98)TGPP(+31.99)GEPGEPGAP(+31.99)GPMGSR	Trioxidation(F); Dioxidation(P)	17.93	792	Alpha-actinin-3 (Fragment)	A0A3N0YKC4
GPPGQAGSPGPQGF(+47.98)TGPPGEP(+31.99)GEP(+31.99)GAPGPMGSR	Trioxidation(F); Dioxidation(P)	23.41	4044	Myosin heavy chain, fast skeletal muscle	A0A3N0XHW1
GPSGEPGKP(+15.99)GEK	Monooxidation(P)	18.26	364	Fructose-bisphosphate aldolase (EC 4.1.2.13)	A0A162BDB6
GPSGPP(+15.99)GAP(+15.99)GPQGFQGHAGEP(+31.99)GEPGQAGAVGSR	Monooxidation(P); Dioxidation(P)	54.85	1450	Collagen type I alpha 1b	A0A7D4XVD3
GPSGPPGAP(+15.99)GPQGFQGHAGEP(+15.99)GEP(+15.99)GQAGAVGSR	Monooxidation(P)	61.36	2562	Collagen alpha-3(VI) chain	A0A3N0Z806
GPSGTP(+15.99)GPDGNKGEPGAVGAAGAP(+15.99)GHQGAAGMP(+15.99)GER	Monooxidation(P)	49.25	1448	Collagen type I alpha 1	E2GK07
GPSGTPGPDGN(+15.99)KGEPGAVGAAGAP(+15.99)GHQGAAGMP(+15.99)GER	Monooxidation(N)	49.15	4044	Myosin heavy chain, fast skeletal muscle	A0A3N0XHW1
GPSGTPGPDGNKGEP(+15.99)GAVGAAGAP(+15.99)GHQGAAGMP(+15.99)GER	Monooxidation(P)	42.96	1448	Collagen type I alpha 1	E2GK07
GPSGTPGPDGNKGEP(+31.99)GAVGAAGAP(+15.99)GHQGAAGMP(+15.99)GER	Dioxidation(P); Monooxidation(P)	43.64	1352	Collagen type I alpha 2	E2IPR2
GPSGTPGPDGNKGEPGAVGAAGAP(+15.99)GHQGAAGMP(+15.99)GER	Monooxidation(P)	46.3	1448	Collagen type I alpha 1	E2GK07
GQEDM(+15.99)KEQVAMVER	Monooxidation (M)	36.68	1450	Collagen type I alpha 1b	A0A7D4XVD3
GQEDMKEQVAM(+15.99)VER	Monooxidation (M)	42.44	799	Alpha-1,4 glucan phosphorylase (EC 2.4.1.1)	A0A3N0XW41
GQP(+15.99)GNIGFP(+15.99)GPK	Monooxidation(P)	36.13	438	Creatine kinase (EC 2.7.3.2)	A0A3N0XY33
GQP(+15.99)GPDGNNGPAGPVGLAGAP(+15.99)GEK	Monooxidation(P)	20.6	438	Creatine kinase (EC 2.7.3.2)	A0A3N0XY33
GQP(+15.99)GVM(+15.99)GFP(+15.99)GPK	Monooxidation(P)(M)	27.6	377	Actin, alpha skeletal muscle	A0A3N0YYF6
GQP(+15.99)GVMGFP(+15.99)GP(+15.99)K	Monooxidation(P)	33.45	1448	Collagen type I alpha 1	E2GK07
GQP(+15.99)GVMGFP(+15.99)GPK	Monooxidation(P)	37.56	4044	Myosin heavy chain, fast skeletal muscle	A0A3N0XHW1
GQPGP(+15.99)DGNNGPAGPVGLAGAP(+15.99)GEK	Monooxidation(P)	39.41	198	Myosin light chain 1, skeletal muscle isoform	A0A3N0YW64
GQPGPDGNNGPAGPVGLAGAPGEKGEQGPSGAPGF(+47.98)QGLP(+15.99)GPAGPVGEAGKP(+15.99)GDR	Trioxidation(F); Monooxidation(P)	16.52	1450	Collagen type I alpha 1b	A0A7D4XVD3
GRP(+15.99)GPSGTP(+15.99)GMR	Monooxidation(P)	33.71	1448	Collagen type I alpha 1	E2GK07
GSP(+15.99)GAAGIAGAP(+15.99)GFP(+15.99)GSR	Monooxidation(P)	41.04	1448	Collagen type I alpha 1	E2GK07
GSP(+15.99)GSAGNDGAK	Monooxidation(P)	22.56	5017	Myosin-7	A0A3N0XKL1
GSP(+15.99)GTP(+15.99)GIAGAP(+31.99)GFPGPR	Monooxidation(P); Dioxidation(P)	37.65	4044	Myosin heavy chain, fast skeletal muscle	A0A3N0XHW1
GSP(+15.99)GTP(+15.99)GIAGAPGFP(+31.99)GPR	Monooxidation(P); Dioxidation(P)	36.53	6319	Nebulin	A0A3N0Z7S3
GSPGESGAP(+15.99)GAP(+15.99)GLAGPQGQLGSQGFNGLP(+15.99)GSR	Monooxidation(P)	51.8	1448	Collagen type I alpha 1	E2GK07
GSPGESGAP(+31.99)GAP(+15.99)GLAGPQGQLGSQGFNGLP(+15.99)GSR	Dioxidation(P); Monooxidation(P)	52.12	1448	Collagen type I alpha 1	E2GK07
GSPGESGAPGAP(+15.99)GLAGPQGQLGSQGFNGLP(+15.99)GSR	Monooxidation(P)	48.31	1352	Collagen type I alpha 2	E2IPR2
GSPGSAGNDGAKGDSGAPGAP(+31.99)GAQGPP(+15.99)GLQGMP(+15.99)GER	Dioxidation(P); Monooxidation(P)	36.2	377	Actin, alpha skeletal muscle	A0A3N0YYF6
GSVGPDGPAGP(+15.99)AGSP(+15.99)GPP(+15.99)GVIGSR	Monooxidation(P)	51.35	1448	Collagen type I alpha 1	E2GK07
GSVGPDGPAGPAGSP(+15.99)GPP(+15.99)GVIGSR	Monooxidation(P)	50.44	1448	Collagen type I alpha 1	E2GK07
GTP(+15.99)GAEGPTGPAGIP(+15.99)GPQGIAGQR	Monooxidation(P)	15.88	1450	Collagen type I alpha 1b	A0A7D4XVD3
GTPGAEGPTGPAGIP(+15.99)GPQGIAGQR	Monooxidation(P)	51.33	1352	Collagen type I alpha 2	E2IPR2
GVMGAVGATGAP(+15.99)GK	Monooxidation(P)	33.66	1933	Myosin heavy chain fast skeletal type 1	A8R0Q2
GVMGAVGATGAP(+15.99)GKDGDVGAP(+15.99)GAP(+15.99)GPAGPAGER	Monooxidation(P)	37.46	1450	Collagen type I alpha 1b	A0A7D4XVD3
GVMGAVGATGAP(+15.99)GKDGDVGAPGAP(+15.99)GPAGPAGER	Monooxidation(P)	35.47	1450	Collagen type I alpha 1b	A0A7D4XVD3
H(-22.03)AD(+15.99)SVAD(+15.99)LGEQIDNLQR	Histidine oxidation to aspartic acid; Monooxidation(D)	28.46	1450	Collagen type I alpha 1b	A0A7D4XVD3
H(-22.03)AD(+15.99)TVAEMGEQLDNLQR	Histidine oxidation to aspartic acid; Monooxidation(D)	19.86	191	Myosin regulatory light chain 2, skeletal muscle isoform	A0A3N0XCV3
HDC(+31.99)DLLR	Dioxidation(C)	22.05	1450	Collagen type I alpha 1b	A0A7D4XVD3
HDC(+31.99)DLLREQFEEEQEAK	Dioxidation(C)	15.95	1352	Collagen type I alpha 2	E2IPR2
HIADLAGNKDVILP(+31.99)VP(+31.99)AFNVINGGSH(-23.02)AGNK	Dioxidation(P); Histidine oxidation to asparagine	18.09	1352	Collagen type I alpha 2	E2IPR2
HID(+15.99)GAAVYNNETEVGEGIQSMIK	Monooxidation(D)	25.94	1448	Collagen type I alpha 1	E2GK07
HKTDLNW(+3.99)ENLK	Tryptophan oxidation to kynurenin	17.03	4044	Myosin heavy chain, fast skeletal muscle	A0A3N0XHW1
HQGVM(+15.99)VGM(+15.99)GQK	Monooxidation (M)	26.67	1352	Collagen type I alpha 2	E2IPR2
HQGVM(+15.99)VGMGQK	Monooxidation (M)	36.91	1448	Collagen type I alpha 1	E2GK07
HQGVMVGM(+15.99)GQK	Monooxidation (M)	43.28	1448	Collagen type I alpha 1	E2GK07
HTNYTM(+15.99)EHIR	Monooxidation (M)	33.42	1448	Collagen type I alpha 1	E2GK07
HWPWM(+15.99)K	Monooxidation (M)	22.74	563	Intermediate light meromyosin (Fragment)	A6NA52
IAYLM(+15.99)GLNSADMLK	Monooxidation (M)	38.94	2562	Collagen alpha-3(VI) chain	A0A3N0Z806
IAYLMGLNSADM(+15.99)LK	Monooxidation (M)	36.33	615	Profilin	A0A3N0Y291
IEAQNK(+31.99)PF(+31.99)DAKTACY(+31.99)VADVK	Dioxidation(K)(Y)(F)	16.39	896	Elongation factor 2	A0A3N0YZH7
IEAQRKPFDAKSAC(+15.99)YVADVK	Monooxidation (C)	23.27	147	Myoglobin	A0A3N0Z157
IEDM(+15.99)AMMTHLNEASVLYNLK	Monooxidation (M)	55.97	364	Fructose-bisphosphate aldolase (EC 4.1.2.13)	A0A162BDB6
IEDMAM(+15.99)LTF(+47.98)LH(-22.03)EPAVLFNLK	Monooxidation (M); Trioxidation(F); Histidine oxidation to aspartic acid	26.7	364	Fructose-bisphosphate aldolase (EC 4.1.2.13)	A0A162BDB6
IEDMAM(+31.99)LTF(+31.99)LH(-22.03)EPAVLFNLK	Dioxidation(F)(M); Histidine oxidation to aspartic acid	17.35	1233	Myomesin-2	A0A3N0XPD3
IEDMAMM(+15.99)THLNEASVLYNLK	Monooxidation (M)	44.87	1930	Myosin heavy chain b	A0A059PBX8
IIDSMQSTLDAEVR(+15.99)	Monooxidation(R)	16.95	1930	Myosin heavy chain b	A0A059PBX8
IIIGM(+15.99)DVAASEFFK	Monooxidation (M)	36.15	389	Creatine kinase (EC 2.7.3.2)	A0A3N0XHD5
IITDLSHITQDEY(+47.98)ESEP(+31.99)EASEFDLGK	Trioxidation(Y); Dioxidation(P)	44.1	978	Calcium-transporting ATPase (EC 7.2.2.10)	A0A3N0Y1Y9
IITDLSHITQDEY(+47.98)ESEP(+31.99)EASEFDLGKK	Trioxidation(Y); Dioxidation(P)	31.98	265	Glyceraldehyde-3-phosphate dehydrogenase (Fragment)	K9J9Z6
ILGDPSADD(+15.99)MANK	Monooxidation(D)	28.54	1930	Myosin heavy chain b	A0A059PBX8
ILGNPTADDM(+15.99)ANK	Monooxidation (M)	32.8	1352	Collagen type I alpha 2	E2IPR2
INEM(+15.99)LDTK	Monooxidation (M)	17.46	1751	Skeletal muscle myosin heavy chain	B1PF34
INQM(+15.99)LDTK	Monooxidation (M)	28.11	131	Beta-actin (Fragment)	M4Q1U6
IVEVVD(+15.99)SITTTAQSHQR	Monooxidation(D)	21.82	1933	Myosin heavy chain fast skeletal type 1	A8R0Q2
IVEY(+44.99)LQSLN(+15.99)D(+15.99)ITAMTGDGVNDAPALK	Oxidation to nitro(Y); Monooxidation(D)(N)	18.07	1932	Myosin heavy chain fast skeletal type 3	A8R0Q7
IW(+15.99)HHTFYNELR	Monooxidation (W)	35.6	377	Actin, alpha cardiac	A0A3N0XI58
IW(+31.99)HHTFYNELR	Dioxidation(W)	31.75	377	Actin, alpha skeletal muscle 2	A0A3N0YV13
K(+31.99)SSP(+31.99)D(+15.99)VTYTEVVTENKR	Dioxidation(K)(P); Monooxidation(D)	36.97	377	Actin, alpha cardiac	A0A3N0XI58
KAAD(+15.99)AEGDVASLNR	Monooxidation(D)	38.79	377	Actin, alpha skeletal muscle	A0A3N0YYF6
KAEIGIAM(+15.99)GSGTAVAK	Monooxidation (M)	34.63	1932	Myosin heavy chain fast skeletal type 3	A8R0Q7
KAITDAALM(+15.99)AEELKK	Monooxidation (M)	30.24	1877	Collagen alpha-1(V) chain	A0A3N0XSQ8
KAITDAAMM(+15.99)AEELKK	Monooxidation (M)	42.84	1448	Collagen type I alpha 1	E2GK07
KDLYANNVLSGGTTM(+15.99)YPGIADR	Monooxidation (M)	44.11	1448	Collagen type I alpha 1	E2GK07
KGGSM(+15.99)QTVSSQFR	Monooxidation (M)	31.95	389	Creatine kinase (EC 2.7.3.2)	A0A3N0XHD5
KK(+31.99)LEADLVQIQSEVDDTVQEAR	Dioxidation(K)	15.2	389	Creatine kinase (EC 2.7.3.2)	A0A3N0XHD5
KKLEADLVQIQSEVD(+15.99)D(+15.99)TVQEAR	Monooxidation(D)	19.44	1448	Collagen type I alpha 1a	A0A7D4Y5M8
KKM(+15.99)EGDLNEMEIQLSHANR	Monooxidation (M)	44.85	1932	Myosin heavy chain fast skeletal type 3	A8R0Q7
KLEDEC(+31.99)SELKK	Dioxidation(C)	32.09	4044	Myosin heavy chain, fast skeletal muscle	A0A3N0XHW1
KM(+15.99)EGDLNEMEIQLSHANR	Monooxidation (M)	49.03	265	Glyceraldehyde-3-phosphate dehydrogenase (Fragment)	K9J9Z6
KMEGDLNEM(+15.99)EIQLSHANR	Monooxidation (M)	51.43	2675	Myosin heavy chain, fast skeletal muscle	A0A3N0YWR8
KRPP(+15.99)DYVPR	Monooxidation(P)	18.52	418	PEST proteolytic signal-containing nuclear protein	A0A3N0XM33
LAEKDEEM(+15.99)EQIKR	Monooxidation (M)	40.57	1904	Myosin heavy chain, fast skeletal muscle	A0A3N0XHV0
LAM(+15.99)QEFMILPVGAK	Monooxidation (M)	43.84	1982	Myosin heavy chain, fast skeletal muscle	A0A3N0Z8L0
LAMQEFM(+15.99)ILPVGAK	Monooxidation (M)	16.79	4044	Myosin heavy chain, fast skeletal muscle	A0A3N0XHW1
LCY(+47.98)VALDF(+31.99)ENEM(+15.99)ATAASSSSLEK	Trioxidation(Y); Dioxidation(F); Monooxidation (M)	19.03	2675	Myosin heavy chain, fast skeletal muscle	A0A3N0YWR8
LDEAENLAM(+15.99)K	Monooxidation (M)	27.44	4044	Myosin heavy chain, fast skeletal muscle	A0A3N0XHW1
LDEAESLAM(+15.99)K	Monooxidation (M)	32.49	1982	Myosin heavy chain, fast skeletal muscle	A0A3N0Z8L0
LEAQNAP(+31.99)FDAK(+31.99)TAFF(+31.99)VTDPDEMYLK	Dioxidation(P)(K)(F)	32.16	989	Calcium-transporting ATPase (EC 7.2.2.10)	A0A3N0Y281
LEEAGGANSAQIEM(+15.99)NK	Monooxidation (M)	22.68	4044	Myosin heavy chain, fast skeletal muscle	A0A3N0XHW1
LEGDFK(+31.99)LSQESVM(+31.99)D(+15.99)LENDKQQLEEK	Dioxidation(K)(M); Monooxidation(D)	16.56	1971	Myosin heavy chain, fast skeletal muscle	A0A3N0XIS5
LITPLATGP(+15.99)AEPPR	Monooxidation(P)	33.02	1971	Myosin heavy chain, fast skeletal muscle	A0A3N0XIS5
LLGSIDID(+15.99)H(-22.03)DEYR	Monooxidation(D); Histidine oxidation to aspartic acid	25.56	1971	Myosin heavy chain, fast skeletal muscle	A0A3N0XIS5
LLGSIDLD(+15.99)H(-22.03)DEYR	Monooxidation(D); Histidine oxidation to aspartic acid	25.56	1971	Myosin heavy chain, fast skeletal muscle	A0A3N0XIS5
LM(+15.99)TNLR	Monooxidation (M)	20.56	832	Fast skeletal myosin 10C-type S1 (Fragment)	B0FYX6
LMVEM(+15.99)EK	Monooxidation (M)	20.37	1252	Myosin heavy chain, fast skeletal muscle	A0A3N0XKJ3
LQAEVEDLM(+15.99)IDVER	Monooxidation (M)	28.62	792	Alpha-actinin-3 (Fragment)	A0A3N0YKC4
LSQESVMDLEN(+15.99)NKQQSDEK	Monooxidation(N)	45.48	332	Troponin I, fast skeletal muscle	A0A3N0ZAY0
LTGAVM(+15.99)HHGNMK	Monooxidation (M)	31.57	528	Pyruvate kinase (EC 2.7.1.40)	A0A1L1YNZ8
LTGM(+15.99)AFR	Monooxidation (M)	20.9	4044	Myosin heavy chain, fast skeletal muscle	A0A3N0XHW1
LYESLLVGQLPDVSKM(+15.99)LDK(+31.99)ED(+15.99)FTIMK	Monooxidation (M)(D); Dioxidation(K)	18.1	649	Glycogen [starch] synthase (EC 2.4.1.11)	A0A3N0Y253
M(+15.99)EAPPHIFSVSDNAYQFMQTDR	Monooxidation (M)	59.62	2675	Myosin heavy chain, fast skeletal muscle	A0A3N0YWR8
M(+15.99)EAPPHIFSVSDNAYQFMQTDRENQSVLITGESGAGK	Monooxidation (M)	38.59	1904	Myosin heavy chain, fast skeletal muscle	A0A3N0XHV0
M(+15.99)EGDLNEMEIQLSHANR	Monooxidation (M)	49.76	835	Fast skeletal myosin 30C-type S1 (Fragment)	B0FYX8
M(+15.99)EIDDLSSNMEAVAK	Monooxidation (M)	44.03	4044	Myosin heavy chain, fast skeletal muscle	A0A3N0XHW1
M(+15.99)KNSYEESLDQLETLKR	Monooxidation (M)	41.62	377	Actin, alpha skeletal muscle	A0A3N0YYF6
M(+15.99)NFSHGTHEYHAETIK	Monooxidation (M)	24.96	2043	Afadin	A0A3N0Z1T0
M(+15.99)SADQM(+15.99)LQALLGSK	Monooxidation (M)	44.52	4044	Myosin heavy chain, fast skeletal muscle	A0A3N0XHW1
M(+15.99)SADQMLQALLGSK	Monooxidation (M)	46.67	1982	Myosin heavy chain, fast skeletal muscle	A0A3N0Z8L0
M(+15.99)VSLIQEK	Monooxidation (M)	28.9	2675	Myosin heavy chain, fast skeletal muscle	A0A3N0YWR8
M(+15.99)VSLLQEK	Monooxidation (M)	28.9	439	Myosin heavy chain, fast skeletal muscle	A0A3N0XHY0
MAIM(+15.99)GIQNEITK	Monooxidation (M)	16.85	1982	Myosin heavy chain, fast skeletal muscle	A0A3N0Z8L0
MEAPP(+15.99)H(-22.03)IFSVSDNAY(+44.99)QFMQTDRENQSVLITGESGAGK	Monooxidation(P); Histidine oxidation to aspartic acid; Oxidation to nitro(Y)	19.56	4044	Myosin heavy chain, fast skeletal muscle	A0A3N0XHW1
MEAPP(+15.99)H(-22.03)IFSVSDNTYQFMQTDR	Monooxidation(P); Histidine oxidation to aspartic acid	24.76	377	Actin, alpha skeletal muscle	A0A3N0YYF6
MEAPPH(-22.03)IFSVSDN(+15.99)AY(+44.99)QFMQTDR	Histidine oxidation to aspartic acid; Monooxidation(N); Oxidation to nitro(Y)	18.31	377	Actin, alpha skeletal muscle	A0A3N0YYF6
MEAPPH(-22.03)IFSVSDNAY(+15.99)QF(+31.99)MQTDRENQSVLITGESGAGK	Histidine oxidation to aspartic acid; Monooxidation(Y); Dioxidation(F)	26.49	1139	Calcium-transporting ATPase (EC 7.2.2.10)	A0A3N0XK52
MEGDLN(+15.99)EMEVQLSHANR	Monooxidation(N)	26.42	4044	Myosin heavy chain, fast skeletal muscle	A0A3N0XHW1
MEGDLNEM(+15.99)EIQLSHANR	Monooxidation (M)	46.87	418	PEST proteolytic signal-containing nuclear protein	A0A3N0XM33
MEIDDLSSNM(+15.99)EAVAK	Monooxidation (M)	42.99	615	Profilin	A0A3N0Y291
MKN(+15.99)SYEESLDQLETLKR	Monooxidation(N)	15.95	2675	Myosin heavy chain, fast skeletal muscle	A0A3N0YWR8
MSADQM(+15.99)LQALLGSK	Monooxidation (M)	41.28	4044	Myosin heavy chain, fast skeletal muscle	A0A3N0XHW1
MYGITDFR(+15.99)	Monooxidation(R)	23.54	4044	Myosin heavy chain, fast skeletal muscle	A0A3N0XHW1
NEELEAM(+15.99)IK	Monooxidation (M)	22.21	4044	Myosin heavy chain, fast skeletal muscle	A0A3N0XHW1
NIC(+31.99)YVITHGEEKEE	Dioxidation(C)	28.08	4044	Myosin heavy chain, fast skeletal muscle	A0A3N0XHW1
NLTEEM(+15.99)ASQDESIAK	Monooxidation (M)	29.91	4044	Myosin heavy chain, fast skeletal muscle	A0A3N0XHW1
NLTEEM(+15.99)TSQDESIAK	Monooxidation (M)	38.13	1520	Myosin heavy chain, fast skeletal muscle	A0A3N0YWR5
NLTEEM(+15.99)TSQDESLAK	Monooxidation (M)	38.13	615	Profilin	A0A3N0Y291
NM(+15.99)LFSGTNIAAGK	Monooxidation (M)	32.69	1520	Myosin heavy chain, fast skeletal muscle	A0A3N0YWR5
NN(+15.99)AFQKPKPAK	Monooxidation(N)	24.46	4044	Myosin heavy chain, fast skeletal muscle	A0A3N0XHW1
NNLM(+15.99)QAEIEELR	Monooxidation (M)	29.78	4044	Myosin heavy chain, fast skeletal muscle	A0A3N0XHW1
NTPQEIAM(+15.99)ATVTALR	Monooxidation (M)	41.65	4044	Myosin heavy chain, fast skeletal muscle	A0A3N0XHW1
QLNDM(+15.99)NAQR	Monooxidation (M)	29.21	1450	Collagen type I alpha 1b	A0A7D4XVD3
QREEQAEPDGN(+15.99)EVADK	Monooxidation(N)	27.32	1448	Collagen type I alpha 1	E2GK07
QREEQAEPDGTEEADKIAY(+15.99)LLGLN(+15.99)SADMLK	Monooxidation(N)(Y)	43.32	1352	Collagen type I alpha 2	E2IPR2
QREEQAEPDGTEEADKIAY(+15.99)LLGLNSAEMLK	Monooxidation(Y)	39.37	1352	Collagen type I alpha 2	E2IPR2
QREEQAEPDGTEEADKISYLLGLNSAEM(+15.99)LK	Monooxidation (M)	51.04	1450	Collagen type I alpha 1b	A0A7D4XVD3
QREEQAEPDGTEVAD(+15.99)K(+31.99)IAY(+31.99)LMGLNSADMLK	Monooxidation(D); Dioxidation(K)(Y)	39.82	1448	Collagen type I alpha 1	E2GK07
QVTQAAD(+15.99)VLPPWK	Monooxidation(D)	31.45	1448	Collagen type I alpha 1	E2GK07
R(+15.99)EAIYSIQYNIR	Monooxidation(R)	24.15	1448	Collagen type I alpha 1	E2GK07
R(+15.99)N(+15.99)TLLQAELEELR	Monooxidation(N)(R)	23.43	1352	Collagen type I alpha 2	E2IPR2
RAGGGEGSSNVF(+47.98)SM(+31.99)FEQSQIQEYK	Trioxidation(F); Dioxidation (M)	33.56	1450	Collagen type I alpha 1b	A0A7D4XVD3
RAGGGEGSSNVFSM(+31.99)F(+47.98)EQSQIQEYK	Dioxidation (M); Trioxidation(F)	33.38	1246	Collagen alpha-2(I) chain (Fragment)	A0A3N0YWP3
REGAKW(+44.99)NTSLINTK	Oxidation to nitro(W)	21.63	1246	Collagen type II alpha 1b	A0A7D4XVF6
RGPP(+15.99)GPAGPEGR	Monooxidation(P)	40.66	1246	Collagen type II alpha 1b	A0A7D4XVF6
RGPP(+15.99)GQAGAAGRP(+15.99)GSDGLAGETGIGGPR	Monooxidation(P)	58.65	1448	Collagen type I alpha 1	E2GK07
RLDFEAFLPM(+15.99)LK	Monooxidation (M)	36.66	1448	Collagen type I alpha 1	E2GK07
RMEAPPHIFSVSDNAY(+44.99)QF(+47.98)M(+31.99)QTGK	Oxidation to nitro(Y); Trioxidation(F); Dioxidation (M)	19.43	3387	Collagen alpha-1(XII) chain	A0A3N0Y9S3
RVIISAPSADAPM(+15.99)FVMGVNHEK	Monooxidation (M)	30.91	1877	Collagen alpha-1(V) chain	A0A3N0XSQ8
S(+42.01)TDAEM(+15.99)AAYGK	Acetylation (Protein N-term); Monooxidation (M)	26.29	1352	Collagen type I alpha 2	E2IPR2
SAETEKEM(+15.99)AAMK	Monooxidation (M)	34.85	1352	Collagen type I alpha 2	E2IPR2
SAETEKEMAAMKEN(+15.99)FEK	Monooxidation(N)	16.3	1448	Collagen type I alpha 1	E2GK07
SALTSM(+15.99)GSQYSSYLQK	Monooxidation (M)	30.75	1450	Collagen type I alpha 1b	A0A7D4XVD3
SGEQGVP(+15.99)GEAGAP(+15.99)GPAGSR	Monooxidation(P)	36.86	1450	Collagen type I alpha 1b	A0A7D4XVD3
SGEQGVP(+15.99)GEAGAPGPSGSR	Monooxidation(P)	23.54	1448	Collagen type I alpha 1	E2GK07
SGEQGVPGEAGAP(+15.99)GPAGSR	Monooxidation(P)	39.37	1448	Collagen type I alpha 1	E2GK07
SGPM(+15.99)GMP(+15.99)GAR	Monooxidation (M)(P)	32.19	1448	Collagen type I alpha 1	E2GK07
SGPP(+15.99)GPTGPR	Monooxidation(P)	15.77	1448	Collagen type I alpha 1	E2GK07
SM(+15.99)TDAEQEQLIADHFLFDKPVSPLLLAAGM(+15.99)AR	Monooxidation (M)	19.59	1450	Collagen type I alpha 1b	A0A7D4XVD3
SMTDAEQEQLIADHFLFDKPVSPLLLAAGM(+15.99)AR	Monooxidation (M)	40.4	1450	Collagen type I alpha 1b	A0A7D4XVD3
SYLSEEM(+15.99)LAEFK	Monooxidation (M)	25.89	1352	Collagen type I alpha 2	E2IPR2
TFLVW(+15.99)VNEEDHLR	Monooxidation (W)	35.16	1352	Collagen type I alpha 2	E2IPR2
TFLVW(+31.99)VNEEDHLR	Dioxidation(W)	15.14	1352	Collagen type I alpha 2	E2IPR2
TGDRGESGPAGPAGAAGP(+15.99)AGPR	Monooxidation(P)	33.51	1352	Collagen type I alpha 2	E2IPR2
TGEVGAP(+15.99)GPP(+15.99)GAP(+15.99)GEK	Monooxidation(P)	34.58	1877	Collagen alpha-1(V) chain	A0A3N0XSQ8
TGEVGAP(+15.99)GPPGAP(+15.99)GEK	Monooxidation(P)	38.5	1904	Myosin heavy chain, fast skeletal muscle	A0A3N0XHV0
TGEVGAP(+15.99)GPPGAPGEK	Monooxidation(P)	39.31	389	Creatine kinase (EC 2.7.3.2)	A0A3N0XHD5
TGPSGTP(+15.99)GQDGRP(+15.99)GPP(+15.99)GPVGAR	Monooxidation(P)	56.3	1450	Collagen type I alpha 1b	A0A7D4XVD3
TGPSGTP(+15.99)GQDGRP(+15.99)GPP(+31.99)GPVGAR	Monooxidation(P); Dioxidation(P)	41.56	1448	Collagen type I alpha 1	E2GK07
TGPSGTPGQDGRP(+15.99)GPP(+15.99)GPVGAR	Monooxidation(P)	52.49	1448	Collagen type I alpha 1	E2GK07
TGPSGTPGQDGRP(+15.99)GPPGPVGAR	Monooxidation(P)	41.22	1448	Collagen type I alpha 1	E2GK07
TGPVGPQGSP(+15.99)GKP(+15.99)GPEGLR	Monooxidation(P)	25.93	1448	Collagen type I alpha 1	E2GK07
TGTISTFEH(-23.02)AHNMR	Histidine oxidation to asparagine	37.29	1448	Collagen type I alpha 1	E2GK07
TPGLM(+15.99)ENFLVIHQLR	Monooxidation (M)	49.99	389	Creatine kinase (EC 2.7.3.2)	A0A3N0XHD5
TPGLM(+15.99)ENYLVIHQLR	Monooxidation (M)	45.01	1352	Collagen type I alpha 2	E2IPR2
TRLHQW(+31.99)TC(+31.99)HPDQNDAIR	Dioxidation(W)(C)	31.36	1448	Collagen type I alpha 1	E2GK07
TSASLFVEGAP(+15.99)LEIVK	Monooxidation(P)	21.87	1450	Collagen type I alpha 1b	A0A7D4XVD3
TTGIVLDAGDGVTH(-22.03)NVPVY(+44.99)EGYALPHAIMR	Histidine oxidation to aspartic acid; Oxidation to nitro(Y)	26.24	1450	Collagen type I alpha 1b	A0A7D4XVD3
TTGIVLDAGDGVTHNVPVYEGYALPHAIM(+15.99)R	Monooxidation (M)	41.53	1450	Collagen type I alpha 1b	A0A7D4XVD3
TTGIVLDSGD(+15.99)GVTH(-22.03)NVP(+15.99)IYEGYALPHAIMR	Monooxidation(D)(P); Histidine oxidation to aspartic acid	25.29	1450	Collagen type I alpha 1b	A0A7D4XVD3
TTGIVLDSGDGVSH(-22.03)NVPIY(+44.99)EGYALPHAIMR	Histidine oxidation to aspartic acid; Oxidation to nitro(Y)	37.5	1352	Collagen type I alpha 2	E2IPR2
TTGIVLDSGDGVTH(-22.03)N(+15.99)VPIYEGYALPHAIMR	Histidine oxidation to aspartic acid; Monooxidation(N)	26.15	1448	Collagen type I alpha 1	E2GK07
TTGIVLDSGDGVTH(-23.02)N(+15.99)VPIYEGYALPHAIMR	Histidine oxidation to asparagine; Monooxidation(N)	39.02	1450	Collagen type I alpha 1b	A0A7D4XVD3
TTGIVLDSGDGVTH(-23.02)NVP(+15.99)IYEGYALPHAIMR	Histidine oxidation to asparagine; Monooxidation(P)	32.33	1448	Collagen type I alpha 1	E2GK07
TY(+44.99)LH(-22.03)NWTC(+31.99)LPDSNDVVQAR	Oxidation to nitro(Y); Histidine oxidation to aspartic acid; Dioxidation(C)	29.36	1450	Collagen type I alpha 1b	A0A7D4XVD3
TYLH(-23.02)NW(+47.98)TC(+31.99)LPDSNDVVQAR	Histidine oxidation to asparagine; Trioxidation(W); Dioxidation(C)	28.13	1448	Collagen type I alpha 1	E2GK07
TYLHN(+15.99)W(+47.98)TC(+31.99)LPDSNDVVQAR	Monooxidation(N); Trioxidation(W); Dioxidation(C)	44.91	1352	Collagen type I alpha 2	E2IPR2
V(+42.01)GM(+15.99)GQKD(+15.99)SYVGDEAQSKR	Acetylation (Protein N-term); Monooxidation (M)(D)	20.63	1352	Collagen type I alpha 2	E2IPR2
VAFN(+15.99)QIADIMR	Monooxidation(N)	31.51	1448	Collagen type I alpha 1	E2GK07
VAKEEDVHP(+15.99)M(+31.99)NPPK	Monooxidation(P); Dioxidation (M)	23.07	1352	Collagen type I alpha 2	E2IPR2
VAKEEDVYPM(+15.99)NPPK	Monooxidation (M)	39.18	1448	Collagen type I alpha 1	E2GK07
VEQIAAIAQELNELD(+15.99)Y(+44.99)H(-23.02)DAATVNAR	Monooxidation(D); Oxidation to nitro(Y); Histidine oxidation to asparagine	26.59	1448	Collagen type I alpha 1	E2GK07
VEQIAAIAQELNELDY(+44.99)H(-23.02)DAATVNAR	Oxidation to nitro(Y); Histidine oxidation to asparagine	31.44	1416	Myosin-13	A0A3N0YSU8
VFDKEGNGTVM(+15.99)GAELR	Monooxidation (M)	37.83	1416	Myosin-13	A0A3N0YSU8
VGLP(+15.99)HSQNTSLLNTK	Monooxidation(P)	23.06	341	Myosin-4	A0A3N0XHW0
VGP(+15.99)P(+15.99)GPSGIVGPAGPTGAP(+15.99)GK	Monooxidation(P)	45.54	1935	Myosin-6	A0A3N0YXI3
VGPP(+15.99)GPAGNAGPP(+15.99)GPP(+15.99)GPGGK	Monooxidation(P)	53.1	1352	Collagen type I alpha 2	E2IPR2
VGPP(+15.99)GPSGIVGPAGPTGAP(+15.99)GK	Monooxidation(P)	48.91	1352	Collagen type I alpha 2	E2IPR2
VGPP(+15.99)GPSGIVGPAGPTGAPGK	Monooxidation(P)	45.87	1751	Skeletal muscle myosin heavy chain	B1PF34
VGPP(+31.99)GPAGNAGPP(+15.99)GPP(+15.99)GPGGK	Dioxidation(P); Monooxidation(P)	36.33	528	Pyruvate kinase (EC 2.7.1.40)	A0A1L1YNZ8
VIDSM(+15.99)QSTLDSEVR	Monooxidation (M)	37.39	792	Alpha-actinin-3 (Fragment)	A0A3N0YKC4
VIESM(+15.99)QSTLDSEVR	Monooxidation (M)	37.8	438	Creatine kinase (EC 2.7.3.2)	A0A3N0XY33
VIISAPSADAPM(+15.99)FVMGVNHEK	Monooxidation (M)	39.23	377	Actin, alpha skeletal muscle	A0A3N0YYF6
VIISAPSADAPMFVM(+15.99)GVNHEK	Monooxidation (M)	41.34	377	Actin, alpha skeletal muscle	A0A3N0YYF6
VIM(+15.99)ITGDNK	Monooxidation (M)	24.51	1448	Collagen type I alpha 1	E2GK07
VINDNFVIIEGLM(+15.99)STVHAITATQK	Monooxidation (M)	46.09	1448	Collagen type I alpha 1	E2GK07
VIPAAD(+15.99)LSEQISTAGTEASGTGNMK	Monooxidation(D)	41.23	1450	Collagen type I alpha 1b	A0A7D4XVD3
VISM(+15.99)QQGGNM(+15.99)K	Monooxidation (M)	24.85	1448	Collagen type I alpha 1	E2GK07
VISM(+15.99)QQGGNMK	Monooxidation (M)	37.95	1448	Collagen type I alpha 1	E2GK07
VLNAGVIPEGQFM(+15.99)DNK	Monooxidation (M)	43.08	813	Alpha-1,4 glucan phosphorylase (EC 2.4.1.1)	A0A3N0YQB0
VLNAGVIPEGQFM(+15.99)DNKK	Monooxidation (M)	30.03	1875	Myosin-7	A0A3N0YFS2
VQNEM(+15.99)EEAQER	Monooxidation (M)	37.22	389	Creatine kinase (EC 2.7.3.2)	A0A3N0XHD5
YAPQEIAM(+15.99)ATVTALR	Monooxidation (M)	27.29	377	Actin, alpha skeletal muscle	A0A3N0YYF6
YASIC(+31.99)QM(+31.99)HGIVP(+31.99)IVEPEILPDGDHDLK	Dioxidation(C)(P)(M)	19.77	377	Actin, alpha skeletal muscle	A0A3N0YYF6
YASIC(+31.99)QM(+31.99)HGIVPIVEP(+31.99)EILPDGDHDLKR	Dioxidation(C)(P)(M)	17.62	340	Phosphoglucomutase-1	A0A3N0YRP6
YDKIED(+15.99)MAM(+31.99)MTH(-23.02)LNEASVLYNLK	Monooxidation(D); Dioxidation (M); Histidine oxidation to asparagine	28.67	1945	Myosin-7	A0A3N0Z4Z6
YDKIEDM(+15.99)AMMTHLNEASVLYNLK	Monooxidation (M)	25.5	5017	Myosin-7	A0A3N0XKL1
YDKIEDMAM(+15.99)MTHLNEASVLYNLK	Monooxidation (M)	45.44	1096	Myosin-binding protein C, fast-type	A0A3N0XIB7
YEWEVAEAR(+15.99)	Monooxidation(R)	20.7	6319	Nebulin	A0A3N0Z7S3
YGQEQW(+19.99)ED(+15.99)GD(+15.99)LYDKEK	Tryptophan oxidation to hydroxykynurenin; Monooxidation(D)	19.27	1450	Collagen type I alpha 1b	A0A7D4XVD3
YNQLM(+15.99)R	Monooxidation (M)	19.77	6319	Nebulin	A0A3N0Z7S3
YPIEHGIITN(+15.99)W(+19.99)D(+15.99)DMEK	Monooxidation(N)(D); Tryptophan oxidation to hydroxykynurenin	23.07	6319	Nebulin	A0A3N0Z7S3
YPIEHGIITN(+15.99)W(+19.99)DDMEK	Monooxidation(N); Tryptophan oxidation to hydroxykynurenin	24.4	6319	Nebulin	A0A3N0Z7S3
YPIEHGIITNW(+19.99)D(+15.99)DMEK	Tryptophan oxidation to hydroxykynurenin; Monooxidation(D)	18.4	109	Parvalbumin	R9R015

## Sheet: Table S4
Supplementary Information Table S4. Detailed information for the oxidatively modified peptides identified in pork samples treated by OM.
Sequence	PTMs	Score (−10lgP)	Length	Protein names	Accession No.
AAD(+15.99)AEGDVASLNR	Monooxidation(D)	35.18	306	Tropomyosin alpha-1 chain	A0A3N0YC97
AAFDM(+15.99)FDTDGGGDISTK	Monooxidation (M)	35.91	395	Troponin C, skeletal muscle	A0A3N0YFP4
AC(+15.99)LISM(+31.99)GY(+47.98)DLGEVEFAR	Monooxidation (C); Dioxidation (M); Trioxidation(Y)	17.05	792	Alpha-actinin-3 (Fragment)	A0A3N0YKC4
AD(+15.99)LEWIR	Monooxidation(D)	19.53	6319	Nebulin	A0A3N0Z7S3
AF(+31.99)AGVLN(+15.99)D(+15.99)ADIAAALEACK	Dioxidation(F); Monooxidation(N)(D)	19.72	109	Parvalbumin	R9R015
AFFTPEAH(+15.99)TPIMDHAR	Monooxidation (H)	38.18	6319	Nebulin	A0A3N0Z7S3
AGEILSEH(-23.02)K	Histidine oxidation to asparagine	22.38	6319	Nebulin	A0A3N0Z7S3
AGEQGSAGVP(+15.99)GQR	Monooxidation(P)	18.63	1246	Collagen alpha-2(I) chain (Fragment)	A0A3N0YWP3
AGGGEGSSNVF(+47.98)SM(+31.99)FEQSQIQEYK	Trioxidation(F); Dioxidation (M)	30.04	191	Myosin regulatory light chain 2, skeletal muscle isoform	A0A3N0XCV3
AGGGEGSSNVFSM(+15.99)FEQSQIQEYK	Monooxidation (M)	39.06	191	Myosin regulatory light chain 2, skeletal muscle isoform	A0A3N0XCV3
AGLLGQLEEMR(+15.99)DDR	Monooxidation(R)	15.68	1954	Myosin-6	A0A3N0YEM7
AGLLGTLEEM(+15.99)RDEK	Monooxidation (M)	35.16	4044	Myosin heavy chain, fast skeletal muscle	A0A3N0XHW1
AGPP(+15.99)GAAGAR	Monooxidation(P)	31.93	1448	Collagen type I alpha 1	E2GK07
AGPSGVP(+15.99)GQDGRP(+15.99)GPP(+15.99)GPAGSR	Monooxidation(P)	37.06	1450	Collagen type I alpha 1b	A0A7D4XVD3
AGPSGVPGQDGRP(+15.99)GPP(+15.99)GPAGSR	Monooxidation(P)	43.28	1450	Collagen type I alpha 1b	A0A7D4XVD3
AGPSGVPGQDGRPGPP(+15.99)GPAGSR	Monooxidation(P)	31.65	1450	Collagen type I alpha 1b	A0A7D4XVD3
AISEELDHALN(+15.99)D(+15.99)M(+31.99)TSM	Monooxidation(N)(D); Dioxidation (M)	16.65	337	Tropomyosin alpha-1 chain	A0A3N0XT29
AITDAALM(+15.99)AEELKK	Monooxidation (M)	38.37	4044	Myosin heavy chain, fast skeletal muscle	A0A3N0XHW1
AK(+15.99)LEQQVDDLEGSLEQEK	Monooxidation(K)	47.8	2675	Myosin heavy chain, fast skeletal muscle	A0A3N0YWR8
AK(+15.99)LEQQVDDLEGSLEQEKK	Monooxidation(K)	41.64	2675	Myosin heavy chain, fast skeletal muscle	A0A3N0YWR8
ALKDEEKM(+15.99)EIQEIQLK	Monooxidation (M)	40.08	306	Tropomyosin alpha-1 chain	A0A3N0YC97
ALKDEEKM(+15.99)ELQEIQLK	Monooxidation (M)	40.08	337	Tropomyosin alpha-1 chain	A0A3N0XT29
AM(+15.99)EAVAAQGK	Monooxidation (M)	32.66	255	Phosphoglycerate mutase (EC 5.4.2.11) (EC 5.4.2.4)	A0A3N0YMR5
ANSEVAQW(+15.99)R	Monooxidation (W)	26.7	4044	Myosin heavy chain, fast skeletal muscle	A0A3N0XHW1
AVGGIILTASHNP(+31.99)GGP(+31.99)N(+15.99)GDFGIK	Dioxidation(P); Monooxidation(N)	20.55	340	Phosphoglucomutase-1	A0A3N0YRP6
CP(+31.99)ETLFQP(+15.99)SF(+47.98)IGMESAGIHETAYNSIMK	Dioxidation(P); Monooxidation(P); Trioxidation(F)	17.16	377	Actin, alpha skeletal muscle	A0A3N0YYF6
CPEALF(+47.98)QP(+31.99)SFLGMESCGIHETTFNSIMK	Trioxidation(F); Dioxidation(P)	26.25	375	Actin, cytoplasmic 1	A0A3N0XNI8
CPETLF(+31.99)QPSF(+31.99)IGM(+31.99)ESAGIHETAYNSIMK	Dioxidation(F)(M)	18.66	377	Actin, alpha skeletal muscle	A0A3N0YYF6
D(+15.99)IAIPTEMVHK	Monooxidation(D)	20.48	311	Reticulon	A0A3N0Y6B3
D(+15.99)MTDKEQEQLIADHFLFDKPVSPLLLAAGMAR	Monooxidation(D)	50.32	438	Creatine kinase (EC 2.7.3.2)	A0A3N0XY33
D(+15.99)MTSPPK	Monooxidation(D)	16.1	1096	Myosin-binding protein C, fast-type	A0A3N0XIB7
DAQLHLDDALRGQEDMKEQVAM(+15.99)VER	Monooxidation (M)	30.58	1982	Myosin heavy chain, fast skeletal muscle	A0A3N0Z8L0
DAQLHLDDAVR(+15.99)GQEDMKEQVAMVER	Monooxidation(R)	32.59	4044	Myosin heavy chain, fast skeletal muscle	A0A3N0XHW1
DDLRDVLASM(+15.99)GQLNVK	Monooxidation (M)	25.39	191	Myosin regulatory light chain 2, skeletal muscle isoform	A0A3N0XCV3
DGDIGAP(+15.99)GAP(+15.99)GPAGPSGEK	Monooxidation(P)	41.83	1450	Collagen type I alpha 1b	A0A7D4XVD3
DGDVGAP(+15.99)GAP(+15.99)GPAGPAGER	Monooxidation(P)	40.69	1448	Collagen type I alpha 1	E2GK07
DGDVGAP(+15.99)GASGP(+31.99)AGP(+31.99)AGER	Monooxidation(P); Dioxidation(P)	17.87	1438	Collagen alpha-1(I) chain	A0A3N0XEP2
DGDVGAPGAP(+15.99)GPAGPAGER	Monooxidation(P)	43.49	1448	Collagen type I alpha 1	E2GK07
DGDVGAPGAPGPAGPAGERGEQGP(+31.99)AGPP(+15.99)GFQGLP(+15.99)GPQGATGEPGK	Dioxidation(P); Monooxidation(P)	30.27	1448	Collagen type I alpha 1	E2GK07
DGMSGLP(+15.99)GPIGPP(+15.99)GPR	Monooxidation(P)	44.87	1448	Collagen type I alpha 1	E2GK07
DGMSGLPGPIGPP(+15.99)GPR	Monooxidation(P)	35.47	1448	Collagen type I alpha 1	E2GK07
DGSNGMP(+15.99)GAIGPP(+15.99)GHR	Monooxidation(P)	44.99	1352	Collagen type I alpha 2	E2IPR2
DLTDYLM(+15.99)K	Monooxidation (M)	25.24	377	Actin, alpha skeletal muscle	A0A3N0YYF6
DLYANNVLSGGTTM(+15.99)YPGIADR	Monooxidation (M)	32.05	377	Actin, alpha skeletal muscle	A0A3N0YYF6
DMTDKEQEQLIADHFLFDKPVSPLLLAAGM(+15.99)AR	Monooxidation (M)	46.81	438	Creatine kinase (EC 2.7.3.2)	A0A3N0XY33
DNVFTASAGSR(+15.99)	Monooxidation(R)	25.61	2562	Collagen alpha-3(VI) chain	A0A3N0Z806
DVLASM(+15.99)GQLNVK	Monooxidation (M)	30.47	191	Myosin regulatory light chain 2, skeletal muscle isoform	A0A3N0XCV3
DW(+15.99)PDAR	Monooxidation (W)	16.99	438	Creatine kinase (EC 2.7.3.2)	A0A3N0XY33
DW(+31.99)PDAR	Dioxidation(W)	15.38	438	Creatine kinase (EC 2.7.3.2)	A0A3N0XY33
EAM(+15.99)SAGDSHEEGR	Monooxidation (M)	20.55	1767	4-alpha-glucanotransferase (EC 2.4.1.25) (EC 3.2.1.33) (Amylo-alpha-1,6-glucosidase) (Dextrin 6-alpha-D-glucosidase) (Glycogen debrancher) (Glycogen debranching enzyme) (Oligo-1,4-1,4-glucantransferase)	A0A3N0YFX9
EEDVYPM(+15.99)NPPK	Monooxidation (M)	35.61	4044	Myosin heavy chain, fast skeletal muscle	A0A3N0XHW1
EEQAEP(+15.99)DGTEEADKIAYLLGLNSAEMLK	Monooxidation(P)	23.97	1930	Myosin heavy chain b	A0A059PBX8
EGNP(+15.99)GHDGAP(+15.99)GR	Monooxidation(P)	35.06	1450	Collagen type I alpha 1b	A0A7D4XVD3
EGSP(+15.99)GNDGPP(+15.99)GRP(+15.99)GAAGLK	Monooxidation(P)	44.79	1352	Collagen type I alpha 2	E2IPR2
EGSP(+15.99)GNDGPP(+15.99)GRP(+15.99)GAAGLKGDR	Monooxidation(P)	57.74	1352	Collagen type I alpha 2	E2IPR2
EGSP(+15.99)GNDGPPGR(+31.99)PGAAGLK(+15.99)	Monooxidation(P)(K); Dioxidation(R)	19.75	1352	Collagen type I alpha 2	E2IPR2
EGSP(+15.99)GNDGPPGR(+31.99)PGAAGLK(+15.99)GDR	Monooxidation(P)(K); Dioxidation(R)	45.57	1352	Collagen type I alpha 2	E2IPR2
EGSP(+15.99)GNDGPPGRP(+15.99)GAAGLK	Monooxidation(P)	40.33	1352	Collagen type I alpha 2	E2IPR2
EGSP(+15.99)GNDGPPGRP(+15.99)GAAGLKGDR	Monooxidation(P)	55.54	1352	Collagen type I alpha 2	E2IPR2
EGSP(+15.99)GNDGPPGRPGAAGLK	Monooxidation(P)	15.36	1352	Collagen type I alpha 2	E2IPR2
EGSPGN(+15.99)DGPPGRP(+15.99)GAAGLK	Monooxidation(N)	15.03	1352	Collagen type I alpha 2	E2IPR2
EGSPGNDGPP(+15.99)GRP(+15.99)GAAGLK	Monooxidation(P)	48.19	1352	Collagen type I alpha 2	E2IPR2
EGSPGNDGPPGRP(+15.99)GAAGLK	Monooxidation(P)	48.02	1352	Collagen type I alpha 2	E2IPR2
EGTP(+15.99)GNEGSAGR	Monooxidation(P)	32.87	1448	Collagen type I alpha 1	E2GK07
EGTP(+15.99)GNEGSAGRDGAP(+15.99)GPK	Monooxidation(P)	47.91	1448	Collagen type I alpha 1	E2GK07
EIGSDF(+47.98)LNC(+47.98)EIENGGMLGSK	Trioxidation(F)(C)	16.43	528	Pyruvate kinase (EC 2.7.1.40)	A0A1L1YNZ8
EITALAPSTM(+15.99)K	Monooxidation (M)	25.47	377	Actin, alpha skeletal muscle	A0A3N0YYF6
EKAEGDVAALN(+15.99)R	Monooxidation(N)	25.6	359	Tropomyosin alpha-1 chain (Fragment)	A0A3N0Z0V8
EKSEYKM(+15.99)EIDDLSSNMEAVAK	Monooxidation (M)	43	4044	Myosin heavy chain, fast skeletal muscle	A0A3N0XHW1
ELEEISERLEEAGGANSAQIEM(+15.99)NK	Monooxidation (M)	28.31	4044	Myosin heavy chain, fast skeletal muscle	A0A3N0XHW1
ELQAQM(+31.99)QETQVQIQMDMSKPDLTAALR	Dioxidation (M)	40.58	467	Desmin	A0A3N0Y6Q9
ENVH(+15.99)AAQEYVK	Monooxidation (H)	23.57	1640	Inter-alpha-trypsin inhibitor heavy chain H3	A0A3N0XU28
FALEEEFP(+15.99)DLSLHNNHMAK	Monooxidation(P)	26.35	438	Creatine kinase (EC 2.7.3.2)	A0A3N0XY33
FD(+15.99)GGAPLK	Monooxidation(D)	20	1096	Myosin-binding protein C, fast-type	A0A3N0XIB7
FD(+15.99)KIEDMAMM(+31.99)TH(-22.03)LSEPTVLYNLK	Monooxidation(D); Dioxidation (M); Histidine oxidation to aspartic acid	19.47	1520	Myosin heavy chain, fast skeletal muscle	A0A3N0YWR5
FD(+15.99)KIEDMAMMTH(-22.03)LSEP(+31.99)TVLYNLK	Monooxidation(D); Histidine oxidation to aspartic acid; Dioxidation(P)	22.76	1520	Myosin heavy chain, fast skeletal muscle	A0A3N0YWR5
FDKIEDMAMF(+31.99)TFLH(-23.02)EPAVLFNLK	Dioxidation(F); Histidine oxidation to asparagine	20.03	5017	Myosin-7	A0A3N0XKL1
FLM(+15.99)QNNQGVLTLNIR	Monooxidation (M)	40.45	1096	Myosin-binding protein C, fast-type	A0A3N0XIB7
FRC(+31.99)PETLFQPSFIGMESAGIHETAYNSIMK	Dioxidation(C)	32.99	377	Actin, alpha skeletal muscle	A0A3N0YYF6
FTGAVLHHGNM(+15.99)K	Monooxidation (M)	39.89	4044	Myosin heavy chain, fast skeletal muscle	A0A3N0XHW1
GAAGEAGKP(+15.99)GER	Monooxidation(P)	34.84	1448	Collagen type I alpha 1	E2GK07
GAAGLP(+15.99)GLK	Monooxidation(P)	30.31	1448	Collagen type I alpha 1	E2GK07
GAAGLP(+15.99)GLKGDR	Monooxidation(P)	32.89	1448	Collagen type I alpha 1	E2GK07
GAAGPP(+15.99)GATGFP(+15.99)GAAGR	Monooxidation(P)	45.08	1448	Collagen type I alpha 1	E2GK07
GAAGPP(+15.99)GKNGEDGESGKPGR(+15.99)P(+15.99)GER	Monooxidation(P)	46.12	1448	Collagen type I alpha 1	E2GK07
GAAGPPGATGFP(+15.99)GAAGR	Monooxidation(P)	40.9	1448	Collagen type I alpha 1	E2GK07
GAAGQP(+15.99)GVAGAP(+15.99)GFP(+15.99)GPR	Monooxidation(P)	43.69	1352	Collagen type I alpha 2	E2IPR2
GAAGTP(+15.99)GP(+15.99)KGEKGEQGYR	Monooxidation(P)	27.69	1352	Collagen type I alpha 2	E2IPR2
GAAGTP(+15.99)GPK(+15.99)GEK(+15.99)GEQGYR	Monooxidation(P)(K)	41.21	1352	Collagen type I alpha 2	E2IPR2
GAAGTP(+15.99)GPK(+15.99)GEKGEQGYR	Monooxidation(P)(K)	45.24	1352	Collagen type I alpha 2	E2IPR2
GADGNTGPAGPAGPLGSAGPP(+15.99)GFP(+15.99)GAP(+15.99)GPK	Monooxidation(P)	39.33	1352	Collagen type I alpha 2	E2IPR2
GAP(+15.99)GAQGAR	Monooxidation(P)	27.45	1352	Collagen type I alpha 2	E2IPR2
GAP(+15.99)GPAGPR	Monooxidation(P)	27.82	1352	Collagen type I alpha 2	E2IPR2
GAP(+15.99)GPAGSTGPR	Monooxidation(P)	36.19	1450	Collagen type I alpha 1b	A0A7D4XVD3
GAP(+15.99)GVMGFP(+15.99)GPK	Monooxidation(P)	35.75	1450	Collagen type I alpha 1b	A0A7D4XVD3
GAPGPSGP(+15.99)PGPAGANGDKGETGSFGPP(+15.99)GPAGAR	Monooxidation(P)	47.82	1352	Collagen type I alpha 2	E2IPR2
GAPGPSGPP(+31.99)GPAGANGDKGETGSFGPP(+15.99)GPAGAR	Dioxidation(P); Monooxidation(P)	45.63	1352	Collagen type I alpha 2	E2IPR2
GAPGSP(+31.99)GNDGAKGEPGAAGAP(+31.99)GGVGPAGLQGMP(+15.99)GER	Dioxidation(P); Monooxidation(P)	20.29	1450	Collagen type I alpha 1b	A0A7D4XVD3
GD(+15.99)KGEAGEAGER	Monooxidation(D)	23.92	1450	Collagen type I alpha 1b	A0A7D4XVD3
GD(+15.99)KGETGEAGER	Monooxidation(D)	24.64	1448	Collagen type I alpha 1	E2GK07
GDAGAP(+15.99)GAP(+15.99)GAQGPPGLQGMP(+31.99)GER	Monooxidation(P); Dioxidation(P)	31.06	1448	Collagen type I alpha 1	E2GK07
GDAGAP(+31.99)GAPGAQGPP(+15.99)GLQGMP(+15.99)GER	Dioxidation(P); Monooxidation(P)	31.96	1448	Collagen type I alpha 1	E2GK07
GDAGAPGAP(+15.99)GAQGPP(+15.99)GLQGMP(+15.99)GER	Monooxidation(P)	47.89	1448	Collagen type I alpha 1	E2GK07
GDAGIAGP(+15.99)KGEAGAP(+15.99)GENGTP(+15.99)GAMGAR	Monooxidation(P)	37.55	1450	Collagen type I alpha 1b	A0A7D4XVD3
GDAGPP(+15.99)GPAGPAGNTGPLGPSGPVGPP(+15.99)GAR	Monooxidation(P)	56.38	1352	Collagen type I alpha 2	E2IPR2
GDAGPPGPAGPAGNTGPLGPSGPVGPP(+15.99)GAR	Monooxidation(P)	39.22	1352	Collagen type I alpha 2	E2IPR2
GDAGSP(+15.99)GPAGATGAP(+15.99)GPQGPVGATGPK	Monooxidation(P)	49.06	1448	Collagen type I alpha 1	E2GK07
GDAGSP(+15.99)GPAGATGAP(+15.99)GPQGPVGATGPK(+15.99)	Monooxidation(P)(K)	46.54	1448	Collagen type I alpha 1	E2GK07
GDGGPP(+15.99)GRP(+15.99)GDAGLR	Monooxidation(P)	20.98	1246	Collagen type II alpha 1b	A0A7D4XVF6
GDRGDGGPK(+15.99)GPDGAPGK	Monooxidation(P)(K)	33.36	1450	Collagen type I alpha 1b	A0A7D4XVD3
GDRGESGNP(+15.99)GPP(+15.99)GAP(+15.99)GAPGAPGPMGPSGK	Monooxidation(P)	26.26	1450	Collagen type I alpha 1b	A0A7D4XVD3
GDRGESGNPGPP(+15.99)GAP(+15.99)GAPGAPGPMGPSGK	Monooxidation(P)	18.22	1450	Collagen type I alpha 1b	A0A7D4XVD3
GDRGESGNPGPP(+15.99)GAPGAPGAPGPMGPSGK	Monooxidation(P)	26.84	1450	Collagen type I alpha 1b	A0A7D4XVD3
GDRGETGAAGTP(+15.99)GAP(+15.99)GPP(+31.99)GAPGPVGPAGK	Monooxidation(P); Dioxidation(P)	34.13	1448	Collagen type I alpha 1	E2GK07
GDRGETGAAGTP(+15.99)GAP(+15.99)GPPGAP(+15.99)GPVGPAGK	Monooxidation(P)	56.14	1448	Collagen type I alpha 1	E2GK07
GDRGETGAAGTP(+15.99)GAP(+15.99)GPPGAP(+31.99)GPVGPAGK	Monooxidation(P); Dioxidation(P)	25.76	1448	Collagen type I alpha 1	E2GK07
GDRGETGAAGTP(+15.99)GAP(+15.99)GPPGAPGPVGPAGK	Monooxidation(P)	61.08	1448	Collagen type I alpha 1	E2GK07
GDRGETGAAGTPGAP(+15.99)GPP(+15.99)GAP(+15.99)GPVGPAGK	Monooxidation(P)	58.57	1448	Collagen type I alpha 1	E2GK07
GDRGETGAAGTPGAP(+15.99)GPPGAP(+15.99)GPVGPAGK	Monooxidation(P)	63.24	1448	Collagen type I alpha 1	E2GK07
GDRGETGAAGTPGAP(+15.99)GPPGAPGPVGPAGK	Monooxidation(P)	60.51	1448	Collagen type I alpha 1	E2GK07
GDRGETGAAGTPGAP(+31.99)GPP(+15.99)GAP(+15.99)GPVGPAGK	Dioxidation(P); Monooxidation(P)	45.63	1448	Collagen type I alpha 1	E2GK07
GDSGAPGAP(+15.99)GAQGPP(+15.99)GLQGMP(+15.99)GER	Monooxidation(P)	33.5	1448	Collagen type I alpha 1	A0A077B3P8
GDSGPP(+15.99)GLTGFP(+15.99)GAAGR	Monooxidation(P)	44.38	1352	Collagen type I alpha 2	E2IPR2
GDSGPPGLTGFP(+15.99)GAAGR	Monooxidation(P)	45.34	1352	Collagen type I alpha 2	E2IPR2
GDSGVK(+15.99)GEP(+15.99)GSAGPQGPP(+15.99)GPSGEEGKR	Monooxidation(P)(K)	27.02	1352	Collagen type I alpha 2	E2IPR2
GDSGVKGEP(+15.99)GSAGPQGPP(+15.99)GPSGEEGK	Monooxidation(P)	54.13	1352	Collagen type I alpha 2	E2IPR2
GDSGVKGEP(+15.99)GSAGPQGPP(+15.99)GPSGEEGKR	Monooxidation(P)	58.73	1352	Collagen type I alpha 2	E2IPR2
GDSGVKGEPGSAGPQGPP(+15.99)GPSGEEGKR	Monooxidation(P)	55.29	1352	Collagen type I alpha 2	E2IPR2
GDTGPSGPK(+15.99)GEAGAP(+15.99)GENGTP(+15.99)GAMGPR	Monooxidation(P)(K)	53.95	1448	Collagen type I alpha 1	E2GK07
GDTGPSGPKGEAGAP(+15.99)GENGTP(+15.99)GAMGPR	Monooxidation(P)	30.7	1448	Collagen type I alpha 1	E2GK07
GDVEN(+15.99)TIR	Monooxidation(N)	15.43	389	GMP reductase (GMPR) (EC 1.7.1.7) (Guanosine 5'-monophosphate oxidoreductase) (Guanosine monophosphate reductase)	A0A3N0XZ93
GDVGPAGPP(+15.99)GENGIIGPP(+15.99)GLAGEK	Monooxidation(P)	48.12	1352	Collagen type I alpha 2	E2IPR2
GEAGAP(+15.99)GENGTP(+15.99)GAMGAR	Monooxidation(P)	41.73	1450	Collagen type I alpha 1b	A0A7D4XVD3
GEAGAP(+15.99)GENGTP(+15.99)GAMGPR	Monooxidation(P)	40.53	1448	Collagen type I alpha 1	E2GK07
GEAGAQGVQGPP(+15.99)GPP(+15.99)GEEGK	Monooxidation(P)	44.82	1448	Collagen type I alpha 1	E2GK07
GEAGAQGVQGPP(+15.99)GPP(+15.99)GEEGKR	Monooxidation(P)	50.56	1448	Collagen type I alpha 1	E2GK07
GEAGDNGAK(+15.99)GDAGSPGPAGATGAP(+15.99)GPQGPVGATGPK	Monooxidation(P)(K)	26.23	1448	Collagen type I alpha 1	E2GK07
GEAGNP(+15.99)GPAGPAGPAGNNGADGAAGPK	Monooxidation(P)	50.13	1448	Collagen type I alpha 1	E2GK07
GEKGPAGR(+15.99)PGEAGAAGPP(+15.99)GPSGER	Monooxidation(P)	21.08	1450	Collagen type I alpha 1b	A0A7D4XVD3
GEKGPAGRP(+15.99)GEAGAAGPP(+15.99)GPSGER	Monooxidation(P)	44.94	1450	Collagen type I alpha 1b	A0A7D4XVD3
GELVPLDTVLDM(+15.99)IK	Monooxidation (M)	17.79	274	Adenylate kinase isoenzyme 1 (AK 1) (EC 2.7.4.3) (EC 2.7.4.6) (ATP-AMP transphosphorylase 1) (ATP:AMP phosphotransferase) (Adenylate monophosphate kinase) (Myokinase)	A0A3N0YF78
GEP(+15.99)GAAGAP(+15.99)GGVGPAGLQGMP(+15.99)GER	Monooxidation(P)	47.88	1450	Collagen type I alpha 1b	A0A7D4XVD3
GEP(+15.99)GAAGGR	Monooxidation(P)	25.74	1448	Collagen type I alpha 1	E2GK07
GEP(+15.99)GAVGAAGAP(+15.99)GHQGAAGMP(+15.99)GER	Monooxidation(P)	36.46	1352	Collagen type I alpha 2	E2IPR2
GEP(+15.99)GGAGPVGPP(+15.99)GAR	Monooxidation(P)	37.39	1450	Collagen type I alpha 1b	A0A7D4XVD3
GEP(+15.99)GSAGPQGPP(+15.99)GPSGEEGK	Monooxidation(P)	42.5	1352	Collagen type I alpha 2	E2IPR2
GEP(+15.99)GSAGPQGPP(+15.99)GPSGEEGKR	Monooxidation(P)	46.55	1352	Collagen type I alpha 2	E2IPR2
GEP(+31.99)GNPGPAGAVGP(+31.99)AGGPGSDGAP(+15.99)GGK	Dioxidation(P); Monooxidation(P)	29	1450	Collagen type I alpha 1b	A0A7D4XVD3
GEPGAAGAP(+15.99)GGVGPAGLQGMP(+15.99)GER	Monooxidation(P)	52.53	1450	Collagen type I alpha 1b	A0A7D4XVD3
GEPGAVGAAGAP(+15.99)GHQGAAGMP(+15.99)GER	Monooxidation(P)	50.42	1352	Collagen type I alpha 2	E2IPR2
GEPGGAGPVGPP(+15.99)GAR	Monooxidation(P)	43.95	1450	Collagen type I alpha 1b	A0A7D4XVD3
GEPGN(+15.99)PGPAGAVGP(+31.99)AGGPGSDGAP(+15.99)GGK	Monooxidation(N); Dioxidation(P)	33.27	1450	Collagen type I alpha 1b	A0A7D4XVD3
GEPGSAGPQGPP(+15.99)GPSGEEGKR	Monooxidation(P)	27.97	1352	Collagen type I alpha 2	E2IPR2
GEPGSP(+15.99)GTAGPAGAP(+15.99)GPNGPSGAVGRP(+15.99)GNR	Monooxidation(P)	44.72	1352	Collagen type I alpha 2	E2IPR2
GEQGPAGP(+15.99)PGFQGLP(+15.99)GPQGATGEPGK	Monooxidation(P)	45.79	1448	Collagen type I alpha 1	E2GK07
GEQGPAGPP(+15.99)GFQGLP(+15.99)GPQGATGEP(+15.99)GK	Monooxidation(P)	48.52	1448	Collagen type I alpha 1	E2GK07
GEQGPAGPP(+15.99)GFQGLP(+15.99)GPQGATGEPGK	Monooxidation(P)	55.19	1448	Collagen type I alpha 1	E2GK07
GEQGPSGAP(+15.99)GFQGLP(+15.99)GPAGPVGEAGKP(+15.99)GDR	Monooxidation(P)	50.38	1352	Collagen type I alpha 2	E2IPR2
GEQGPSGAP(+15.99)GFQGLP(+31.99)GPAGPVGEAGKP(+15.99)GDR	Monooxidation(P); Dioxidation(P)	47.43	1352	Collagen type I alpha 2	E2IPR2
GESGNPGPP(+15.99)GAP(+15.99)GAPGAPGPMGPSGK	Monooxidation(P)	30.2	1450	Collagen type I alpha 1b	A0A7D4XVD3
GESGPAGPSGFAGPP(+15.99)GADGQTGQR	Monooxidation(P)	50.89	1352	Collagen type I alpha 2	E2IPR2
GESIDGM(+15.99)IPAQK	Monooxidation (M)	32.12	438	Creatine kinase (EC 2.7.3.2)	A0A3N0XY33
GETGAAGTP(+15.99)GAP(+31.99)GPPGAP(+15.99)GPVGPAGK	Monooxidation(P); Dioxidation(P)	40.67	1448	Collagen type I alpha 1	E2GK07
GETGAAGTPGAP(+15.99)GPP(+15.99)GAP(+15.99)GPVGPAGK	Monooxidation(P)	48.75	1448	Collagen type I alpha 1	E2GK07
GETGAAGTPGAP(+31.99)GPPGAP(+15.99)GPVGPAGK	Dioxidation(P); Monooxidation(P)	40.83	1448	Collagen type I alpha 1	E2GK07
GETGAP(+15.99)GLVGPTGAR	Monooxidation(P)	25.33	1448	Collagen type I alpha 1	E2GK07
GETGAP(+15.99)GPAGFAGPP(+15.99)GADGLP(+15.99)GAK	Monooxidation(P)	46.36	1448	Collagen type I alpha 1	E2GK07
GETGAP(+15.99)GPAGFAGPP(+15.99)GADGLPGAK	Monooxidation(P)	45.45	1448	Collagen type I alpha 1	E2GK07
GETGAP(+15.99)GPAGFAGPPGADGLP(+15.99)GAK	Monooxidation(P)	45.98	1448	Collagen type I alpha 1	E2GK07
GETGSFGPP(+15.99)GPAGAR	Monooxidation(P)	29.35	1352	Collagen type I alpha 2	E2IPR2
GEVGAP(+15.99)GPAGFAGPP(+15.99)GANGQP(+15.99)GAK	Monooxidation(P)	40.76	1450	Collagen type I alpha 1b	A0A7D4XVD3
GEVGPAGPSGP(+15.99)SGPQGQR	Monooxidation(P)	41.94	1352	Collagen type I alpha 2	E2IPR2
GFP(+15.99)GADGSAGPK	Monooxidation(P)	38.31	1448	Collagen type I alpha 1	E2GK07
GFP(+15.99)GLDGAK	Monooxidation(P)	32.27	1450	Collagen type I alpha 1b	A0A7D4XVD3
GFP(+15.99)GLP(+15.99)GPSGEP(+15.99)GK	Monooxidation(P)	29.62	1448	Collagen type I alpha 1	E2GK07
GFP(+15.99)GLP(+15.99)GPSGEPGK	Monooxidation(P)	41.99	1448	Collagen type I alpha 1	E2GK07
GFPGLP(+15.99)GPSGEPGK	Monooxidation(P)	27.42	1448	Collagen type I alpha 1	E2GK07
GFSGIP(+15.99)GP(+15.99)SGEP(+15.99)GK	Monooxidation(P)	36.47	1450	Collagen type I alpha 1b	A0A7D4XVD3
GFSGIP(+15.99)GP(+15.99)SGEPGK	Monooxidation(P)	34.99	1450	Collagen type I alpha 1b	A0A7D4XVD3
GFSGIP(+15.99)GPSGEPGK	Monooxidation(P)	41.28	1450	Collagen type I alpha 1b	A0A7D4XVD3
GFSGLDGAK(+15.99)	Monooxidation(K)	22.47	1448	Collagen type I alpha 1	E2GK07
GFSGLDGAK(+15.99)GDTGPSGPK	Monooxidation(K)	47.72	1448	Collagen type I alpha 1	E2GK07
GFTGMQGPP(+15.99)GPP(+15.99)GPSGEPGPAGASGPAGPR	Monooxidation(P)	55.28	1448	Collagen type I alpha 1	E2GK07
GFTGMQGPP(+15.99)GPPGPSGEPGPAGASGPAGPR	Monooxidation(P)	46.41	1448	Collagen type I alpha 1	E2GK07
GFTGMQGPPGPP(+15.99)GPSGEPGPAGASGPAGPR	Monooxidation(P)	55.87	1448	Collagen type I alpha 1	E2GK07
GGAGPP(+15.99)GATGFP(+15.99)GAAGR	Monooxidation(P)	39.76	1450	Collagen type I alpha 1b	A0A7D4XVD3
GGAGPPGATGFP(+15.99)GAAGR	Monooxidation(P)	38.6	1450	Collagen type I alpha 1b	A0A7D4XVD3
GGDDLD(+15.99)SN(+15.99)YVLSSR	Monooxidation(N)(D)	31.06	438	Creatine kinase (EC 2.7.3.2)	A0A3N0XY33
GGDDLDSNY(+31.99)VLSSR	Dioxidation(Y)	28.71	438	Creatine kinase (EC 2.7.3.2)	A0A3N0XY33
GGP(+15.99)GPQGP(+15.99)SGASGPR	Monooxidation(P)	43.5	1352	Collagen type I alpha 2	E2IPR2
GGP(+15.99)GPQGPSGASGPR	Monooxidation(P)	42.47	1352	Collagen type I alpha 2	E2IPR2
GGSM(+15.99)QTVSSQFR	Monooxidation (M)	32.69	4044	Myosin heavy chain, fast skeletal muscle	A0A3N0XHW1
GHP(+15.99)GLQGM(+15.99)P(+15.99)GPSGPSGDSGAAGIAGPAGPR	Monooxidation(P)(M)	41.39	1352	Collagen type I alpha 2	E2IPR2
GHP(+15.99)GLQGMP(+15.99)GPSGPSGDSGAAGIAGPAGPR	Monooxidation(P)	56.58	1352	Collagen type I alpha 2	E2IPR2
GHP(+15.99)GLQGMPGPSGPSGDSGAAGIAGPAGPR	Monooxidation(P)	15.04	1352	Collagen type I alpha 2	E2IPR2
GHPGP(+31.99)PGPP(+15.99)GEQGLP(+15.99)GAAGK	Dioxidation(P); Monooxidation(P)	34.78	1877	Collagen alpha-1(V) chain	A0A3N0XSQ8
GIP(+15.99)GDQGASGPAGVK	Monooxidation(P)	36.84	1352	Collagen type I alpha 2	E2IPR2
GIP(+15.99)GDQGASGPAGVK(+15.99)GER	Monooxidation(P)(K)	42.85	1352	Collagen type I alpha 2	E2IPR2
GIP(+15.99)GDQGASGPAGVKGER	Monooxidation(P)	41.56	1352	Collagen type I alpha 2	E2IPR2
GIVGLP(+15.99)GQR	Monooxidation(P)	28.4	1448	Collagen type I alpha 1	E2GK07
GLAGDP(+15.99)GPVGVK	Monooxidation(P)	34.16	1352	Collagen type I alpha 2	E2IPR2
GLAGDP(+15.99)GPVGVK(+15.99)	Monooxidation(P)(K)	20.97	1352	Collagen type I alpha 2	E2IPR2
GLAGDP(+15.99)GPVGVK(+15.99)GDSGVK	Monooxidation(P)(K)	41.55	1352	Collagen type I alpha 2	E2IPR2
GLAGDPGPVGVK(+15.99)	Monooxidation(K)	16.07	1352	Collagen type I alpha 2	E2IPR2
GLAGDPGPVGVK(+15.99)GDSGVK	Monooxidation(K)	40.98	1352	Collagen type I alpha 2	E2IPR2
GLP(+15.99)GEP(+15.99)GPR	Monooxidation(P)	17.59	1877	Collagen alpha-1(V) chain	A0A3N0XSQ8
GLP(+15.99)GGP(+15.99)GAVGDAGR	Monooxidation(P)	34.35	1352	Collagen type I alpha 2	E2IPR2
GLP(+15.99)GGPGAVGDAGR	Monooxidation(P)	31.08	1352	Collagen type I alpha 2	E2IPR2
GLP(+15.99)GLAGR	Monooxidation(P)	26.05	1352	Collagen type I alpha 2	E2IPR2
GLP(+15.99)GSDGAP(+15.99)GP(+31.99)GGAPGER	Monooxidation(P); Dioxidation(P)	25.11	1450	Collagen type I alpha 1b	A0A7D4XVD3
GLP(+15.99)GSDGAP(+15.99)GPGGAP(+15.99)GER	Monooxidation(P)	36.57	1450	Collagen type I alpha 1b	A0A7D4XVD3
GLP(+15.99)GSP(+15.99)GSSGPP(+15.99)GK	Monooxidation(P)	37.42	1352	Collagen type I alpha 2	E2IPR2
GLP(+15.99)GSP(+15.99)GSSGPPGK	Monooxidation(P)	32.17	1352	Collagen type I alpha 2	E2IPR2
GLPGSDGAP(+15.99)GPGGAP(+15.99)GER	Monooxidation(P)	38.47	1450	Collagen type I alpha 1b	A0A7D4XVD3
GLTGRP(+15.99)GDAGPQGK	Monooxidation(P)	28.25	1246	Collagen type II alpha 1b	A0A7D4XVF6
GMTGAP(+15.99)GSP(+15.99)GPDGK	Monooxidation(P)	38.35	1450	Collagen type I alpha 1b	A0A7D4XVD3
GMTGPIGPP(+15.99)GPAGAP(+15.99)GDKGETGAP(+15.99)GLVGPTGAR	Monooxidation(P)	42.17	1448	Collagen type I alpha 1	E2GK07
GMTGPIGPP(+15.99)GPAGAPGDKGETGAP(+15.99)GLVGPTGAR	Monooxidation(P)	21.52	1448	Collagen type I alpha 1	E2GK07
GMTGSP(+15.99)GSP(+15.99)GPDGK	Monooxidation(P)	38.41	1448	Collagen type I alpha 1	E2GK07
GNDGAAGAAGPP(+15.99)GPTGPAGPP(+15.99)GFP(+31.99)GGPGAK	Monooxidation(P); Dioxidation(P)	40.99	1448	Collagen type I alpha 1	E2GK07
GNDGAAGAAGPP(+15.99)GPTGPAGPPGF(+31.99)PGGP(+15.99)GAK	Monooxidation(P); Dioxidation(F)	41.76	1448	Collagen type I alpha 1	E2GK07
GNDGAAGAAGPP(+15.99)GPTGPAGPPGF(+31.99)PGGP(+31.99)GAK	Monooxidation(P); Dioxidation(F)	31.86	1448	Collagen type I alpha 1	E2GK07
GNDGAAGAAGPP(+15.99)GPTGPAGPPGF(+31.99)PGGPGAK(+31.99)GEVGPQGAR	Monooxidation(P); Dioxidation(K)(F)	41.85	1448	Collagen type I alpha 1	E2GK07
GNDGNTGAAGPP(+15.99)GPTGPAGPP(+15.99)GFP(+15.99)GGAGAK	Monooxidation(P)	31.11	1450	Collagen type I alpha 1b	A0A7D4XVD3
GNDGNTGAAGPP(+15.99)GPTGPAGPPGF(+31.99)PGGAGAK(+15.99)GETGPAGGR	Monooxidation(P)(K); Dioxidation(F)	31.95	1450	Collagen type I alpha 1b	A0A7D4XVD3
GNP(+15.99)GPAGAAGAQGPIGAR	Monooxidation(P)	39.97	1352	Collagen type I alpha 2	E2IPR2
GNTGEVGAP(+15.99)GAK(+15.99)GEAGAK	Monooxidation(P)(K)	38.65	1448	Collagen type I alpha 1	E2GK07
GNTGEVGAP(+15.99)GAKGEAGAK	Monooxidation(P)	40.44	1448	Collagen type I alpha 1	E2GK07
GP(+15.99)AGSNGAAGKDGMNGIP(+15.99)GPVGPP(+15.99)GPR	Monooxidation(P)	33.11	1450	Collagen type I alpha 1b	A0A7D4XVD3
GP(+15.99)AGSNGAAGKDGMNGIP(+15.99)GPVGPPGP(+15.99)R	Monooxidation(P)	22.64	1450	Collagen type I alpha 1b	A0A7D4XVD3
GP(+15.99)P(+15.99)GPSGAAGAP(+15.99)GPK	Monooxidation(P)	42.95	1448	Collagen type I alpha 1	E2GK07
GP(+15.99)P(+15.99)GPSGAAGAPGP(+31.99)K	Monooxidation(P); Dioxidation(P)	28.61	1448	Collagen type I alpha 1	E2GK07
GPAGNIGMP(+15.99)GMTGPQGEAGR	Monooxidation(P)	52.5	1352	Collagen type I alpha 2	E2IPR2
GPAGP(+15.99)P(+15.99)GPSGAP(+15.99)GPK	Monooxidation(P)	32.6	1450	Collagen type I alpha 1b	A0A7D4XVD3
GPAGPIGAP(+15.99)GIR	Monooxidation(P)	23.42	2562	Collagen alpha-3(VI) chain	A0A3N0Z806
GPAGPP(+15.99)GPSGAP(+15.99)GPK	Monooxidation(P)	45.13	1450	Collagen type I alpha 1b	A0A7D4XVD3
GPAGRP(+15.99)GEAGAAGP(+15.99)P(+15.99)GPSGER	Monooxidation(P)	35.47	1450	Collagen type I alpha 1b	A0A7D4XVD3
GPAGRP(+15.99)GEAGAAGPP(+15.99)GPSGER	Monooxidation(P)	55.1	1450	Collagen type I alpha 1b	A0A7D4XVD3
GPAGSNGAAGKDGMNGIP(+15.99)GPVGPP(+15.99)GPR	Monooxidation(P)	34.81	1450	Collagen type I alpha 1b	A0A7D4XVD3
GPAGVKGDAGPP(+31.99)GPAGPAGNTGPLGPSGPVGPPGAR(+15.99)	Dioxidation(P); Monooxidation(R)	50.39	1352	Collagen type I alpha 2	E2IPR2
GPP(+15.99)GNEGPSGPR	Monooxidation(P)	38.78	3098	Collagen alpha-1(XII) chain	A0A3N0Y9D7
GPP(+15.99)GPAGPEGR	Monooxidation(P)	29.11	1877	Collagen alpha-1(V) chain	A0A3N0XSQ8
GPP(+15.99)GPMGPP(+15.99)GLAGPP(+15.99)GEPGR	Monooxidation(P)	46.9	1448	Collagen type I alpha 1	E2GK07
GPP(+15.99)GPMGPP(+15.99)GLGGAP(+15.99)GEAGR	Monooxidation(P)	52.3	1450	Collagen type I alpha 1b	A0A7D4XVD3
GPP(+15.99)GPMGPPGLAGPP(+15.99)GEPGR	Monooxidation(P)	27.44	1448	Collagen type I alpha 1	E2GK07
GPP(+15.99)GPMGPPGLAGPPGEPGR	Monooxidation(P)	54.47	1448	Collagen type I alpha 1	E2GK07
GPP(+15.99)GPMGPPGLGGAP(+15.99)GEAGR	Monooxidation(P)	54.59	1450	Collagen type I alpha 1b	A0A7D4XVD3
GPP(+15.99)GPMGPPGLGGAPGEAGR	Monooxidation(P)	54.1	1450	Collagen type I alpha 1b	A0A7D4XVD3
GPP(+15.99)GPQGAR	Monooxidation(P)	30.74	1448	Collagen type I alpha 1	E2GK07
GPP(+15.99)GPSGAAGAP(+15.99)GPK	Monooxidation(P)	48.33	1448	Collagen type I alpha 1	E2GK07
GPP(+15.99)GPSGAAGAP(+15.99)GPK(+15.99)	Monooxidation(P)(K)	48.4	1448	Collagen type I alpha 1	E2GK07
GPP(+15.99)GPSGKP(+15.99)GDDGEPGKP(+15.99)GNSGER	Monooxidation(P)	52.57	1246	Collagen type II alpha 1b	A0A7D4XVF6
GPP(+15.99)GQAGAAGRP(+15.99)GSDGLAGETGIGGPR	Monooxidation(P)	42.95	2562	Collagen alpha-3(VI) chain	A0A3N0Z806
GPPGP(+15.99)MGPPGLGGAP(+15.99)GEAGR	Monooxidation(P)	22.35	1450	Collagen type I alpha 1b	A0A7D4XVD3
GPPGPPGTPGP(+15.99)QGFTGPP(+15.99)GEP(+15.99)GEAGSPGPMGPR	Monooxidation(P)	39.71	1438	Collagen alpha-1(I) chain	A0A3N0XEP2
GPPGPPGTPGP(+31.99)QGFTGPP(+15.99)GEP(+15.99)GEAGSPGPMGPR	Dioxidation(P); Monooxidation(P)	37.89	1438	Collagen alpha-1(I) chain	A0A3N0XEP2
GPPGPPGTPGPQGF(+47.98)TGPP(+15.99)GEP(+15.99)GEAGSPGPMGPR	Trioxidation(F); Monooxidation(P)	27.68	1438	Collagen alpha-1(I) chain	A0A3N0XEP2
GPPGPPGTPGPQGFTGPP(+15.99)GEP(+15.99)GEAGAP(+15.99)GPMGPR	Monooxidation(P)	41.81	1448	Collagen type I alpha 1	E2GK07
GPPGQAGSPGPQGF(+47.98)TGPP(+31.99)GEPGEP(+31.99)GAPGPMGSR	Trioxidation(F); Dioxidation(P)	15.03	1450	Collagen type I alpha 1b	A0A7D4XVD3
GPPGQAGSPGPQGF(+47.98)TGPP(+31.99)GEPGEPGAP(+31.99)GPMGSR	Trioxidation(F); Dioxidation(P)	16.74	1450	Collagen type I alpha 1b	A0A7D4XVD3
GPSGEPGKP(+15.99)GEK	Monooxidation(P)	26.67	1352	Collagen type I alpha 2	E2IPR2
GPSGPP(+15.99)GAP(+15.99)GPQGFQGHAGEP(+31.99)GEPGQAGAVGSR	Monooxidation(P); Dioxidation(P)	48.57	1352	Collagen type I alpha 2	E2IPR2
GPSGPP(+15.99)GAPGP(+15.99)QGFQGHAGEP(+31.99)GEPGQAGAVGSR	Monooxidation(P); Dioxidation(P)	40.59	1352	Collagen type I alpha 2	E2IPR2
GPSGPP(+15.99)GK	Monooxidation(P)	25.2	1436	Collagen alpha-1(II) chain	A0A3N0Y7K5
GPSGPPGAP(+15.99)GPQGFQGHAGEP(+15.99)GEP(+15.99)GQAGAVGSR	Monooxidation(P)	54.18	1352	Collagen type I alpha 2	E2IPR2
GPSGPPGAP(+15.99)GPQGFQGHAGEPGEP(+15.99)GQAGAVGSR	Monooxidation(P)	54.53	1352	Collagen type I alpha 2	E2IPR2
GPSGTP(+15.99)GPDGNKGEPGAVGAAGAP(+15.99)GHQGAAGMP(+15.99)GER	Monooxidation(P)	43.13	1352	Collagen type I alpha 2	E2IPR2
GPSGTPGPDGN(+15.99)KGEPGAVGAAGAP(+15.99)GHQGAAGMP(+15.99)GER	Monooxidation(N)	31.87	1352	Collagen type I alpha 2	E2IPR2
GPSGTPGPDGNK(+31.99)GEPGAVGAAGAP(+15.99)GHQGAAGMP(+15.99)GER	Dioxidation(K); Monooxidation(P)	39.88	1352	Collagen type I alpha 2	E2IPR2
GPSGTPGPDGNKGEP(+15.99)GAVGAAGAP(+15.99)GHQGAAGMP(+15.99)GER	Monooxidation(P)	47.14	1352	Collagen type I alpha 2	E2IPR2
GPSGTPGPDGNKGEP(+31.99)GAVGAAGAP(+15.99)GHQGAAGMP(+15.99)GER	Dioxidation(P); Monooxidation(P)	43.61	1352	Collagen type I alpha 2	E2IPR2
GPSGTPGPDGNKGEPGAVGAAGAP(+15.99)GHQGAAGMP(+15.99)GER	Monooxidation(P)	39.06	1352	Collagen type I alpha 2	E2IPR2
GQEDM(+15.99)KEQVAMVER	Monooxidation (M)	38.5	4044	Myosin heavy chain, fast skeletal muscle	A0A3N0XHW1
GQEDMKEQVAM(+15.99)VER	Monooxidation (M)	43.8	4044	Myosin heavy chain, fast skeletal muscle	A0A3N0XHW1
GQP(+15.99)GNIGFP(+15.99)GPK	Monooxidation(P)	36.39	1352	Collagen type I alpha 2	E2IPR2
GQP(+15.99)GVM(+15.99)GFP(+15.99)GPK	Monooxidation(P)(M)	22.49	1448	Collagen type I alpha 1	E2GK07
GQP(+15.99)GVMGFP(+15.99)GP(+15.99)K	Monooxidation(P)	28.78	1448	Collagen type I alpha 1	E2GK07
GQP(+15.99)GVMGFP(+15.99)GPK	Monooxidation(P)	38.64	1448	Collagen type I alpha 1	E2GK07
GQPGP(+15.99)DGNNGPAGPVGLAGAP(+15.99)GEK	Monooxidation(P)	42.23	1352	Collagen type I alpha 2	E2IPR2
GRP(+15.99)GPSGTP(+15.99)GMR	Monooxidation(P)	33.17	1246	Collagen alpha-2(I) chain (Fragment)	A0A3N0YWP3
GSP(+15.99)GAAGIAGAP(+15.99)GFP(+15.99)GSR	Monooxidation(P)	41.94	1450	Collagen type I alpha 1b	A0A7D4XVD3
GSP(+15.99)GESGAPGAP(+15.99)GLAGPQGQLGSQGFNGLP(+15.99)GSR	Monooxidation(P)	24.16	1352	Collagen type I alpha 2	E2IPR2
GSP(+15.99)GSAGNDGAK	Monooxidation(P)	30.2	1448	Collagen type I alpha 1	E2GK07
GSP(+15.99)GTP(+15.99)GIAGAP(+31.99)GFPGPR	Monooxidation(P); Dioxidation(P)	39.17	1448	Collagen type I alpha 1	E2GK07
GSP(+15.99)GTP(+15.99)GIAGAPGFPGP(+31.99)R	Monooxidation(P); Dioxidation(P)	29.89	1448	Collagen type I alpha 1	E2GK07
GSPGAAGIAGAP(+15.99)GFP(+15.99)GSR	Monooxidation(P)	29.55	1450	Collagen type I alpha 1b	A0A7D4XVD3
GSPGESGAP(+15.99)GAP(+15.99)GLAGPQGQLGSQGFNGLP(+15.99)GSR	Monooxidation(P)	49.18	1352	Collagen type I alpha 2	E2IPR2
GSPGESGAP(+31.99)GAP(+15.99)GLAGPQGQLGSQGFNGLP(+15.99)GSR	Dioxidation(P); Monooxidation(P)	48.98	1352	Collagen type I alpha 2	E2IPR2
GSPGESGAPGAP(+15.99)GLAGPQGQLGSQGFNGLP(+15.99)GSR	Monooxidation(P)	51.53	1352	Collagen type I alpha 2	E2IPR2
GSPGSAGNDGAKGDSGAPGAP(+31.99)GAQGPP(+15.99)GLQGMP(+15.99)GER	Dioxidation(P); Monooxidation(P)	34.81	1448	Collagen type I alpha 1	A0A077B3P8
GSVGPDGPAGPAGSP(+15.99)GPP(+15.99)GVIGSR	Monooxidation(P)	47.43	1450	Collagen type I alpha 1b	A0A7D4XVD3
GTP(+15.99)GAEGPTGPAGIP(+15.99)GPQGIAGQR	Monooxidation(P)	32.11	1448	Collagen type I alpha 1	E2GK07
GTPGAEGPTGPAGIP(+15.99)GPQGIAGQR	Monooxidation(P)	55.44	1448	Collagen type I alpha 1	E2GK07
GTQGAP(+15.99)GPTGFP(+15.99)GSAGR	Monooxidation(P)	30.97	1246	Collagen alpha-2(I) chain (Fragment)	A0A3N0YWP3
GVMGAVGATGAP(+15.99)GK	Monooxidation(P)	34.69	1448	Collagen type I alpha 1	E2GK07
GVMGAVGATGAP(+15.99)GKDGDVGAP(+15.99)GAP(+15.99)GPAGPAGER	Monooxidation(P)	41.25	1448	Collagen type I alpha 1	E2GK07
GVMGAVGATGAP(+15.99)GKDGDVGAPGAP(+15.99)GPAGPAGER	Monooxidation(P)	48.03	1448	Collagen type I alpha 1	E2GK07
GVMGAVGATGAPGK(+15.99)DGDVGAP(+15.99)GAP(+15.99)GPAGPAGER	Monooxidation(P)(K)	18.13	1448	Collagen type I alpha 1	E2GK07
H(+15.99)DC(+31.99)DLLREQFEEEQEAK	Monooxidation (H); Dioxidation(C)	39.67	4044	Myosin heavy chain, fast skeletal muscle	A0A3N0XHW1
H(-22.03)AD(+15.99)SVAD(+15.99)LGEQIDNLQR	Histidine oxidation to aspartic acid; Monooxidation(D)	27.71	5017	Myosin-7	A0A3N0XKL1
H(-22.03)TY(+44.99)H(-23.02)LPADAPELLQAK	Histidine oxidation to aspartic acid; Oxidation to nitro(Y); Histidine oxidation to asparagine	15.79	6319	Nebulin	A0A3N0Z7S3
HDC(+31.99)DLLR	Dioxidation(C)	22.35	4044	Myosin heavy chain, fast skeletal muscle	A0A3N0XHW1
HIADLAGNKDVILP(+31.99)VPAF(+31.99)NVINGGSH(-23.02)AGNK	Dioxidation(P)(F); Histidine oxidation to asparagine	20.23	615	Profilin	A0A3N0Y291
HIADLAGNKDVILPVPAF(+47.98)NVIN(+15.99)GGSH(-22.03)AGNK	Trioxidation(F); Monooxidation(N); Histidine oxidation to aspartic acid	24.27	615	Profilin	A0A3N0Y291
HID(+15.99)GAAVYNNETEVGEGIQSMIK	Monooxidation(D)	25.99	316	Aldo-keto reductase family 1 member B10	A0A3N0XDJ6
HKTDLNW(+3.99)ENLK	Tryptophan oxidation to kynurenin	16.8	438	Creatine kinase (EC 2.7.3.2)	A0A3N0XY33
HQGVM(+15.99)VGM(+15.99)GQK	Monooxidation (M)	24.56	377	Actin, alpha skeletal muscle	A0A3N0YYF6
HQGVM(+15.99)VGMGQK	Monooxidation (M)	40.87	377	Actin, alpha skeletal muscle	A0A3N0YYF6
HQGVMVGM(+15.99)GQK	Monooxidation (M)	40.93	377	Actin, alpha skeletal muscle	A0A3N0YYF6
HTNYTM(+15.99)EHIR	Monooxidation (M)	36.22	861	Alpha-actinin-1	A0A3N0YUY3
IAEKDEEM(+31.99)EQAKR	Dioxidation (M)	27.41	1935	Myosin-6	A0A3N0YXI3
IAYLM(+15.99)GLNSADMLK	Monooxidation (M)	34.49	1982	Myosin heavy chain, fast skeletal muscle	A0A3N0Z8L0
IEDM(+15.99)AMMTHLNEASVLYNLK	Monooxidation (M)	16.41	4044	Myosin heavy chain, fast skeletal muscle	A0A3N0XHW1
IEDM(+31.99)PM(+15.99)MTHLNEPTVLYNLK	Dioxidation (M); Monooxidation (M)	17.98	1935	Myosin heavy chain fast skeletal type 2	A8R0Q4
IEDMAM(+15.99)LTF(+47.98)LH(-22.03)EPAVLFNLK	Monooxidation (M); Trioxidation(F); Histidine oxidation to aspartic acid	25.86	1935	Myosin-6	A0A3N0YXI3
IEDMAM(+15.99)MTHLNEASVLYNLK	Monooxidation (M)	52.55	4044	Myosin heavy chain, fast skeletal muscle	A0A3N0XHW1
IEDMAMF(+31.99)TFLH(-23.02)EPAVLFNLK	Dioxidation(F); Histidine oxidation to asparagine	35.96	5017	Myosin-7	A0A3N0XKL1
IEDMAMM(+15.99)THLNEASVLYNLK	Monooxidation (M)	45.12	4044	Myosin heavy chain, fast skeletal muscle	A0A3N0XHW1
IEDMAMMTH(-23.02)LN(+15.99)EPAVLYNLK	Histidine oxidation to asparagine; Monooxidation(N)	19.85	1416	Myosin-13	A0A3N0YSU8
IEDMAMMTH(-23.02)LSEP(+31.99)TVLYNLK	Histidine oxidation to asparagine; Dioxidation(P)	35.18	1520	Myosin heavy chain, fast skeletal muscle	A0A3N0YWR5
IGGTAEM(+15.99)AWMQICEPTDKEK	Monooxidation (M)	38.74	1233	Myomesin-2	A0A3N0XPD3
IITDLSHITQDEY(+47.98)ESEP(+31.99)EASEFDLGK	Trioxidation(Y); Dioxidation(P)	36.81	1547	Synaptopodin 2-like protein	A0A3N0YTK4
IITDLSHITQDEY(+47.98)ESEP(+31.99)EASEFDLGKK	Trioxidation(Y); Dioxidation(P)	28.91	1547	Synaptopodin 2-like protein	A0A3N0YTK4
ILGNPTADDM(+15.99)ANK	Monooxidation (M)	37.32	198	Myosin light chain 1, skeletal muscle isoform	A0A3N0YW64
INPLVFD(+15.99)MTAY(+44.99)LR	Monooxidation(D); Oxidation to nitro(Y)	15.65	615	Profilin	A0A3N0Y291
INQM(+15.99)LDTK	Monooxidation (M)	27.79	4044	Myosin heavy chain, fast skeletal muscle	A0A3N0XHW1
IVEVVD(+15.99)SITTTAQSHQR	Monooxidation(D)	21.18	1549	ATP-dependent 6-phosphofructokinase, muscle type	A0A3N0YKZ3
IVEY(+44.99)LQSLNDITAM(+31.99)TGDGVNDAPALK	Oxidation to nitro(Y); Dioxidation (M)	27.7	1139	Calcium-transporting ATPase (EC 7.2.2.10)	A0A3N0XK52
K(+15.99)QVETEKAEIQTALEEAEGTLEHEESK	Monooxidation(K)	41.7	562	Low-temperature type light meromyosin (Fragment)	F4ZQR5
K(+31.99)SSP(+31.99)D(+15.99)VTYTEVVTENKR	Dioxidation(K)(P); Monooxidation(D)	35.91	329	Muscle-restricted coiled-coil protein	A0A3N0XU27
KAAD(+15.99)AEGDVASLNR	Monooxidation(D)	37.98	306	Tropomyosin alpha-1 chain	A0A3N0YC97
KAEIGIAM(+15.99)GSGTAVAK	Monooxidation (M)	28.35	978	Calcium-transporting ATPase (EC 7.2.2.10)	A0A3N0Y1Y9
KAEP(+31.99)VPGK	Dioxidation(P)	16.57	1982	Myosin heavy chain, fast skeletal muscle	A0A3N0Z8L0
KAITDAALM(+15.99)AEELKK	Monooxidation (M)	33.4	4044	Myosin heavy chain, fast skeletal muscle	A0A3N0XHW1
KALQEAHQQTLDDLQAEEDKVN(+15.99)SLTK	Monooxidation(N)	21.28	1520	Myosin heavy chain, fast skeletal muscle	A0A3N0YWR5
KDLYANNVLSGGTTM(+15.99)YPGIADR	Monooxidation (M)	42.4	377	Actin, alpha skeletal muscle	A0A3N0YYF6
KGEP(+31.99)GAAGAK(+15.99)GENGAPGSNGTPGQR(+31.99)	Dioxidation(R)(P); Monooxidation(K)	23.35	1352	Collagen type I alpha 2	E2IPR2
KGGSM(+15.99)QTVSSQFR	Monooxidation (M)	35.79	4044	Myosin heavy chain, fast skeletal muscle	A0A3N0XHW1
KLEAD(+15.99)LVQVQSEVD(+15.99)D(+15.99)TVQEAR	Monooxidation(D)	19.87	4044	Myosin heavy chain, fast skeletal muscle	A0A3N0XHW1
KLEADLVH(+15.99)VQSEVDDTVQEAR	Monooxidation (H)	15.24	1188	Myosin heavy chain, fast skeletal muscle	A0A3N0XJH8
KLEADLVQIQSEVD(+15.99)D(+15.99)TVQEAR	Monooxidation(D)	20.02	1932	Myosin heavy chain fast skeletal type 3	A8R0Q7
KLEDEC(+31.99)SELKK	Dioxidation(C)	35.72	4044	Myosin heavy chain, fast skeletal muscle	A0A3N0XHW1
KM(+15.99)EGDLNEMEIQLSHANR	Monooxidation (M)	47.57	4044	Myosin heavy chain, fast skeletal muscle	A0A3N0XHW1
KMEGDLN(+15.99)EMEVQLSHANR	Monooxidation(N)	28.97	563	Intermediate light meromyosin (Fragment)	A6NA52
KMEGDLNEM(+15.99)EIQLSHANR	Monooxidation (M)	49.38	4044	Myosin heavy chain, fast skeletal muscle	A0A3N0XHW1
KMEGDLNEM(+15.99)EVQLSHANR	Monooxidation (M)	25.64	563	Intermediate light meromyosin (Fragment)	A6NA52
LAEKDEEM(+15.99)EQIKR	Monooxidation (M)	42.46	4044	Myosin heavy chain, fast skeletal muscle	A0A3N0XHW1
LAEKDEEM(+31.99)EQAKR	Dioxidation (M)	27.41	5017	Myosin-7	A0A3N0XKL1
LAM(+15.99)QEFMILPVGAK	Monooxidation (M)	39.59	615	Profilin	A0A3N0Y291
LAMQEFM(+15.99)ILPVGAK	Monooxidation (M)	38.6	615	Profilin	A0A3N0Y291
LC(+47.98)YVALDF(+31.99)ENEMATAASSSSLEK	Trioxidation(C)(F)	32.14	377	Actin, alpha skeletal muscle	A0A3N0YYF6
LDEAENLAM(+15.99)K	Monooxidation (M)	27.42	4044	Myosin heavy chain, fast skeletal muscle	A0A3N0XHW1
LEADLVQIQGEM(+31.99)EDVVQEAR	Dioxidation (M)	15.77	2675	Myosin heavy chain, fast skeletal muscle	A0A3N0YWR8
LEAQNAP(+31.99)FDAK(+15.99)TAF(+47.98)FVTDPDEMYLK	Dioxidation(P); Monooxidation(K); Trioxidation(F)	24.33	835	Fast skeletal myosin 30C-type S1 (Fragment)	B0FYX8
LEEAGGANSAQIEM(+15.99)NK	Monooxidation (M)	35.33	4044	Myosin heavy chain, fast skeletal muscle	A0A3N0XHW1
LGSSEVEQVQC(+31.99)VVDGVK	Dioxidation(C)	32.4	389	Creatine kinase (EC 2.7.3.2)	A0A3N0XHD5
LHLH(-22.03)DGLR	Histidine oxidation to aspartic acid	20.52	519	Uncharacterized protein	A0A3N0YEW4
LITPLATGP(+15.99)AEPPR	Monooxidation(P)	30.13	334	L-lactate dehydrogenase (EC 1.1.1.27)	A0A3N0XDS5
LLGSIDID(+15.99)H(-22.03)DEYR	Monooxidation(D); Histidine oxidation to aspartic acid	23.6	1971	Myosin heavy chain, fast skeletal muscle	A0A3N0XIS5
LLGSIDLD(+15.99)H(-22.03)DEYR	Monooxidation(D); Histidine oxidation to aspartic acid	23.6	832	Myosin heavy chain, fast skeletal muscle	A0A3N0XHV1
LM(+15.99)TNLR	Monooxidation (M)	20.88	4044	Myosin heavy chain, fast skeletal muscle	A0A3N0XHW1
LMVEM(+15.99)EK	Monooxidation (M)	20.51	438	Creatine kinase (EC 2.7.3.2)	A0A3N0XY33
LSIEALN(+15.99)SLDGEFKGK	Monooxidation(N)	16.14	438	Creatine kinase (EC 2.7.3.2)	A0A3N0XY33
LSQESIMD(+15.99)LENDKQQSDEK	Monooxidation(D)	22.03	1969	Myosin heavy chain, fast skeletal muscle	A0A3N0Z632
LTGAVM(+15.99)HHGNMK	Monooxidation (M)	36.13	1933	Myosin heavy chain fast skeletal type 1	A8R0Q2
LTGM(+15.99)AFR	Monooxidation (M)	22.21	265	Glyceraldehyde-3-phosphate dehydrogenase (Fragment)	K9J9Z6
LY(+47.98)R(+31.99)QLLFTADDR	Trioxidation(Y); Dioxidation(R)	22.39	364	Fructose-bisphosphate aldolase (EC 4.1.2.13)	A0A162BDB6
M(+15.99)EAPPHIFSVSDNAYQFMQTDR	Monooxidation (M)	55.3	1971	Myosin heavy chain, fast skeletal muscle	A0A3N0XIS5
M(+15.99)EGDLNEMEIQLSHANR	Monooxidation (M)	49.22	4044	Myosin heavy chain, fast skeletal muscle	A0A3N0XHW1
M(+15.99)EIDDLSSNMEAVAK	Monooxidation (M)	42.61	4044	Myosin heavy chain, fast skeletal muscle	A0A3N0XHW1
M(+15.99)EIQEIQLK	Monooxidation (M)	28.63	306	Tropomyosin alpha-1 chain	A0A3N0YC97
M(+15.99)ELQEIQLK	Monooxidation (M)	28.63	337	Tropomyosin alpha-1 chain	A0A3N0XT29
M(+15.99)KNSYEESLDQLETLKR	Monooxidation (M)	42.3	1930	Myosin heavy chain b	A0A059PBX8
M(+15.99)QGSLEDQIVAANPLLEAYGNAK	Monooxidation (M)	44.46	1933	Myosin heavy chain fast skeletal type 1	A8R0Q2
M(+15.99)SADQMLQALLGSK	Monooxidation (M)	43.78	332	Troponin I, fast skeletal muscle	A0A3N0ZAY0
M(+15.99)VSLIQEK	Monooxidation (M)	29.96	4186	Myosin-7	A0A3N0XKG0
M(+15.99)VSLLQEK	Monooxidation (M)	29.96	4044	Myosin heavy chain, fast skeletal muscle	A0A3N0XHW1
MEAPP(+15.99)H(-23.02)IFSVSDNAY(+44.99)QFMQTDRENQSVLITGESGAGK	Monooxidation(P); Histidine oxidation to asparagine; Oxidation to nitro(Y)	20.02	1971	Myosin heavy chain, fast skeletal muscle	A0A3N0XIS5
MEAPP(+15.99)H(-23.02)IFSVSDNTYQFMQTDR	Monooxidation(P); Histidine oxidation to asparagine	29.52	832	Fast skeletal myosin 10C-type S1 (Fragment)	B0FYX6
MEAPPH(-23.02)IF(+31.99)SVSD(+15.99)NAYQFMQTDR	Histidine oxidation to asparagine; Dioxidation(F); Monooxidation(D)	31.49	1971	Myosin heavy chain, fast skeletal muscle	A0A3N0XIS5
MEAPPH(-23.02)IFSVSD(+15.99)NTYQFMQTDR	Histidine oxidation to asparagine; Monooxidation(D)	15.57	832	Fast skeletal myosin 10C-type S1 (Fragment)	B0FYX6
MEAPPH(-23.02)IFSVSDNAY(+44.99)QFMLTDR(+31.99)ENQSVLITGESGAGK	Histidine oxidation to asparagine; Oxidation to nitro(Y); Dioxidation(R)	17.68	4044	Myosin heavy chain, fast skeletal muscle	A0A3N0XHW1
MEAPPH(-23.02)IFSVSDNAY(+44.99)QFMQTDR	Histidine oxidation to asparagine; Oxidation to nitro(Y)	23.55	1971	Myosin heavy chain, fast skeletal muscle	A0A3N0XIS5
MEAPPH(-23.02)IFSVSDNTYQFMQTDR(+31.99)ENQSVLITGESGAGK	Histidine oxidation to asparagine; Dioxidation(R)	19.4	832	Fast skeletal myosin 10C-type S1 (Fragment)	B0FYX6
MEAPPHIFSVSDNAYQFM(+15.99)QTDR	Monooxidation (M)	26.67	1971	Myosin heavy chain, fast skeletal muscle	A0A3N0XIS5
MEAPPHIFSVSDNAYQFMLTD(+15.99)REN(+15.99)QSVLITGESGAGK	Monooxidation(N)(D)	28.07	4044	Myosin heavy chain, fast skeletal muscle	A0A3N0XHW1
MEGDLN(+15.99)EMEVQLSHANR	Monooxidation(N)	24.98	563	Intermediate light meromyosin (Fragment)	A6NA52
MEGDLNEM(+15.99)EIQLSHANR	Monooxidation (M)	44.27	4044	Myosin heavy chain, fast skeletal muscle	A0A3N0XHW1
MGIY(+31.99)K(+31.99)FTGAVLHHGNMK	Dioxidation(K)(Y)	36.81	4044	Myosin heavy chain, fast skeletal muscle	A0A3N0XHW1
MSADQM(+15.99)LQALLGSK	Monooxidation (M)	15.87	332	Troponin I, fast skeletal muscle	A0A3N0ZAY0
MYGITDFR(+15.99)	Monooxidation(R)	26.32	6947	Titin	A0A3N0YW34
N(+15.99)MLFSGTNIAAGK	Monooxidation(N)	25.83	989	Calcium-transporting ATPase (EC 7.2.2.10)	A0A3N0Y281
NALM(+31.99)QSEIEELR	Dioxidation (M)	25.81	1969	Myosin heavy chain, fast skeletal muscle	A0A3N0Z632
NEELEAM(+15.99)IK	Monooxidation (M)	22.36	191	Myosin regulatory light chain 2, skeletal muscle isoform	A0A3N0XCV3
NGEDGESGKPGR(+15.99)P(+15.99)GER	Monooxidation(P)	21.01	1448	Collagen type I alpha 1	E2GK07
NIC(+31.99)YVITHGEEKEE	Dioxidation(C)	29.47	191	Myosin regulatory light chain 2, skeletal muscle isoform	A0A3N0XCV3
NLTEEM(+15.99)ASQDESIAK	Monooxidation (M)	35.86	1933	Myosin heavy chain fast skeletal type 1	A8R0Q2
NLTEEM(+15.99)TSQDESIAK	Monooxidation (M)	38.02	1982	Myosin heavy chain, fast skeletal muscle	A0A3N0Z8L0
NLTEEM(+15.99)TSQDESLAK	Monooxidation (M)	38.02	4044	Myosin heavy chain, fast skeletal muscle	A0A3N0XHW1
NN(+15.99)AFQKPKPAK	Monooxidation(N)	29.24	4044	Myosin heavy chain, fast skeletal muscle	A0A3N0XHW1
NTPQEIAM(+15.99)ATVTALR	Monooxidation (M)	40.29	364	Fructose-bisphosphate aldolase (EC 4.1.2.13)	A0A162BDB6
QLNDM(+15.99)NAQR	Monooxidation (M)	32.21	1927	Myosin heavy chain, fast skeletal muscle	A0A3N0ZA05
QREEQAEAD(+15.99)GTED(+15.99)TD(+15.99)K	Monooxidation(D)	15.62	5017	Myosin-7	A0A3N0XKL1
QREEQAEPDGN(+15.99)EVADK	Monooxidation(N)	22.34	1982	Myosin heavy chain, fast skeletal muscle	A0A3N0Z8L0
QREEQAEPDGTEEADK(+15.99)IAYLLGLNSAEMLK	Monooxidation(K)	47.59	1930	Myosin heavy chain b	A0A059PBX8
QREEQAEPDGTEEADKISYLLGLNSAEM(+15.99)LK	Monooxidation (M)	50.26	832	Fast skeletal myosin 10C-type S1 (Fragment)	B0FYX6
QREEQAEPDGTEVAD(+15.99)K(+31.99)IAYLM(+31.99)GLNSADMLK	Monooxidation(D);Dioxidation(K)(M)	40.48	1933	Myosin heavy chain fast skeletal type 1	A8R0Q2
QREEQAEPDGTEVADKIAY(+47.98)LM(+31.99)GLNSADMLK	Trioxidation(Y); Dioxidation (M)	44.48	1933	Myosin heavy chain fast skeletal type 1	A8R0Q2
QREEQAESD(+15.99)GTED(+15.99)AD(+15.99)K	Monooxidation(D)	16.41	1875	Myosin-7	A0A3N0YFS2
QVTQAAD(+15.99)VLPPWK	Monooxidation(D)	19.21	6947	Titin	A0A3N0YW34
RAGGGEGSSNVF(+47.98)SM(+31.99)FEQSQIQEYK	Trioxidation(F); Dioxidation (M)	35.75	191	Myosin regulatory light chain 2, skeletal muscle isoform	A0A3N0XCV3
RAGGGEGSSNVFSM(+31.99)F(+47.98)EQSQIQEYK	Dioxidation (M); Trioxidation(F)	32.99	191	Myosin regulatory light chain 2, skeletal muscle isoform	A0A3N0XCV3
RGPP(+15.99)GPAGPEGR	Monooxidation(P)	40.63	1877	Collagen alpha-1(V) chain	A0A3N0XSQ8
RGPP(+15.99)GQAGAAGRP(+15.99)GSDGLAGETGIGGPR	Monooxidation(P)	40.82	2562	Collagen alpha-3(VI) chain	A0A3N0Z806
RMEAPPHIFSVSDNAYQFM(+15.99)LTDR	Monooxidation (M)	38.95	4044	Myosin heavy chain, fast skeletal muscle	A0A3N0XHW1
S(+42.01)TDAEM(+15.99)AAYGK	Acetylation (Protein N-term); Monooxidation (M)	27.7	4044	Myosin heavy chain, fast skeletal muscle	A0A3N0XHW1
S(+42.01)TDAEMAAY(+44.99)GKAAIYLR	Acetylation (Protein N-term); Oxidation to nitro(Y)	18.56	4044	Myosin heavy chain, fast skeletal muscle	A0A3N0XHW1
SAETEKEM(+15.99)AAMK	Monooxidation (M)	34.65	1982	Myosin heavy chain, fast skeletal muscle	A0A3N0Z8L0
SALTSM(+15.99)GSQYSSYLQK	Monooxidation (M)	40.17	235	Troponin T, fast skeletal muscle isoforms	A0A3N0XXN9
SFM(+15.99)NVK	Monooxidation (M)	18.81	4044	Myosin heavy chain, fast skeletal muscle	A0A3N0XHW1
SGEQGVP(+15.99)GEAGAP(+15.99)GPAGSR	Monooxidation(P)	38.11	1448	Collagen type I alpha 1	E2GK07
SGEQGVPGEAGAP(+15.99)GPAGSR	Monooxidation(P)	39.05	1448	Collagen type I alpha 1	E2GK07
SGPM(+15.99)GMP(+15.99)GAR	Monooxidation (M)(P)	33.48	1352	Collagen type I alpha 2	E2IPR2
SGPP(+15.99)GPTGPR	Monooxidation(P)	32.83	1352	Collagen type I alpha 2	E2IPR2
SMTDAEQEQLIADHFLFDKPVSPLLLAAGM(+15.99)AR	Monooxidation (M)	40.67	389	Creatine kinase (EC 2.7.3.2)	A0A3N0XHD5
SPAPNLH(-23.02)LLDNK	Histidine oxidation to asparagine	29.07	1181	Phosphorylase b kinase regulatory subunit	A0A3N0YPZ1
SYLSEEM(+15.99)LAEFK	Monooxidation (M)	26.64	395	Troponin C, skeletal muscle	A0A3N0YFP4
TFLVW(+15.99)VNEEDHLR	Monooxidation (W)	38.49	438	Creatine kinase (EC 2.7.3.2)	A0A3N0XY33
TGDR(+31.99)GESGP(+15.99)AGPAGAAGPAGPR	Dioxidation(R); Monooxidation(P)	28.63	1448	Collagen type I alpha 1	E2GK07
TGEVGAP(+15.99)GPP(+15.99)GAP(+15.99)GEK	Monooxidation(P)	34.54	1448	Collagen type I alpha 1	E2GK07
TGEVGAP(+15.99)GPPGAP(+15.99)GEK	Monooxidation(P)	37.67	1448	Collagen type I alpha 1	E2GK07
TGEVGAP(+15.99)GPPGAPGEK	Monooxidation(P)	39.45	1448	Collagen type I alpha 1	E2GK07
TGPSGTP(+15.99)GQDGRP(+15.99)GP(+31.99)PGPVGAR	Monooxidation(P); Dioxidation(P)	42.92	1448	Collagen type I alpha 1	E2GK07
TGPSGTP(+15.99)GQDGRP(+15.99)GPP(+15.99)GPVGAR	Monooxidation(P)	54.17	1448	Collagen type I alpha 1	E2GK07
TGPSGTPGQDGRP(+15.99)GPP(+15.99)GPVGAR	Monooxidation(P)	44.28	1448	Collagen type I alpha 1	E2GK07
TGPSGTPGQDGRP(+15.99)GPPGPVGAR	Monooxidation(P)	44.32	1448	Collagen type I alpha 1	E2GK07
TGTISTFEH(-23.02)AHNMR	Histidine oxidation to asparagine	27.99	896	Elongation factor 2	A0A3N0YZH7
TPGLM(+15.99)ENFLVIHQLR	Monooxidation (M)	43.56	4044	Myosin heavy chain, fast skeletal muscle	A0A3N0XHW1
TPGLM(+15.99)ENYLVIHQLR	Monooxidation (M)	42.39	1933	Myosin heavy chain fast skeletal type 1	A8R0Q2
TRLH(+15.99)QW(+47.98)TCHPDQNDAIR	Monooxidation (H); Trioxidation(W)	31.2	6319	Nebulin	A0A3N0Z7S3
TSASLFVEGAP(+15.99)LEIVK	Monooxidation(P)	24.46	6947	Titin	A0A3N0YW34
TTGIVLD(+15.99)SGD(+15.99)GVTH(-23.02)NVPIYEGYALPHAIMR	Monooxidation(D); Histidine oxidation to asparagine	32.5	377	Actin, alpha skeletal muscle 2	A0A3N0Z1M3
TTGIVLDAGDGVTHNVPVYEGY(+44.99)ALPHAIMR	Oxidation to nitro(Y)	16.77	377	Actin, alpha skeletal muscle	A0A3N0YYF6
TTGIVLDAGDGVTHNVPVYEGYALPHAIM(+15.99)R	Monooxidation (M)	32.91	377	Actin, alpha skeletal muscle	A0A3N0YYF6
TTGIVLDSGD(+15.99)GVTH(-23.02)NVP(+15.99)IYEGYALPHAIMR	Monooxidation(P)(D); Histidine oxidation to asparagine	17.49	377	Actin, alpha skeletal muscle 2	A0A3N0Z1M3
TTGIVLDSGDGVSH(-23.02)NVPIY(+44.99)EGYALPHAIMR	Histidine oxidation to asparagine; Oxidation to nitro(Y)	17.03	377	Actin, alpha skeletal muscle 2	A0A3N0YV13
TTGIVLDSGDGVSH(-23.02)NVPIY(+47.98)EGYALPHAIM(+15.99)R	Histidine oxidation to asparagine; Trioxidation(Y); Monooxidation (M)	17.13	377	Actin, alpha skeletal muscle 2	A0A3N0YV13
TTGIVLDSGDGVTH(-23.02)N(+15.99)VPIYEGYALPHAIMR	Histidine oxidation to asparagine; Monooxidation(N)	42.09	377	Actin, alpha skeletal muscle 2	A0A3N0Z1M3
TTGIVLDSGDGVTH(-23.02)NVP(+15.99)IYEGYALPHAIMR	Histidine oxidation to asparagine; Monooxidation(P)	43.58	377	Actin, alpha skeletal muscle 2	A0A3N0Z1M3
TYLH(-22.03)NW(+31.99)TC(+47.98)LPDSNDVVQAR	Histidine oxidation to aspartic acid; Dioxidation(W); Trioxidation(C)	25.27	6319	Nebulin	A0A3N0Z7S3
TYLH(-22.03)NW(+44.99)TC(+31.99)LPDSNDVVQAR	Histidine oxidation to aspartic acid; Oxidation to nitro(W); Dioxidation(C)	23.81	6319	Nebulin	A0A3N0Z7S3
TYLH(-23.02)NW(+47.98)TC(+31.99)LPDSNDVVQAR	Histidine oxidation to asparagine; Trioxidation(W); Dioxidation(C)	31.24	6319	Nebulin	A0A3N0Z7S3
VAFN(+15.99)QIADIM(+15.99)R	Monooxidation(N)(M)	16.87	198	Myosin light chain 1, skeletal muscle isoform	A0A3N0YW64
VAFN(+15.99)QIADIMR	Monooxidation(N)	33.08	198	Myosin light chain 1, skeletal muscle isoform	A0A3N0YW64
VAKEEDVYPM(+15.99)NPPK	Monooxidation (M)	37.64	4044	Myosin heavy chain, fast skeletal muscle	A0A3N0XHW1
VAP(+31.99)EEH(-23.02)P(+15.99)VLLTEAPLNPK	Dioxidation(P); Histidine oxidation to asparagine; Monooxidation(P)	19.73	377	Actin alpha 1b	S4U1R3
VEQIAAIAQELNELD(+15.99)Y(+44.99)H(-23.02)DAATVNAR	Monooxidation(D); Oxidation to nitro(Y); Histidine oxidation to asparagine	27.23	792	Alpha-actinin-3 (Fragment)	A0A3N0YKC4
VEQIAAIAQELNELDY(+44.99)H(-23.02)DAATVNAR	Oxidation to nitro(Y); Histidine oxidation to asparagine	33.59	792	Alpha-actinin-3 (Fragment)	A0A3N0YKC4
VFDKEGNGTVM(+15.99)GAELR	Monooxidation (M)	42.72	418	PEST proteolytic signal-containing nuclear protein	A0A3N0XM33
VGP(+15.99)P(+15.99)GPSGIVGPAGPTGAP(+15.99)GK	Monooxidation(P)	43.36	1352	Collagen type I alpha 2	E2IPR2
VGPP(+15.99)GPAGNAGPP(+15.99)GPP(+15.99)GPGGK	Monooxidation(P)	48.09	1448	Collagen type I alpha 1	E2GK07
VGPP(+15.99)GPNGNP(+15.99)GPAGPAGPP(+15.99)GK	Monooxidation(P)	18.14	1246	Collagen type II alpha 1b	A0A7D4XVF6
VGPP(+15.99)GPNGNPGP(+15.99)AGPAGPP(+15.99)GK	Monooxidation(P)	16.91	1246	Collagen type II alpha 1b	A0A7D4XVF6
VGPP(+15.99)GPSGIVGPAGPTGAP(+15.99)GK	Monooxidation(P)	47.19	1352	Collagen type I alpha 2	E2IPR2
VGPP(+31.99)GPAGNAGPP(+15.99)GPP(+15.99)GPGGK	Dioxidation(P); Monooxidation(P)	47.6	1448	Collagen type I alpha 1	E2GK07
VIESM(+15.99)QSTLDSEVR	Monooxidation (M)	36.53	4044	Myosin heavy chain, fast skeletal muscle	A0A3N0XHW1
VIISAPSADAPM(+15.99)FVMGVNHEK	Monooxidation (M)	43.14	265	Glyceraldehyde-3-phosphate dehydrogenase (Fragment)	K9J9Z6
VINDNFVIIEGLM(+15.99)STVHAITATQK	Monooxidation (M)	21.73	265	Glyceraldehyde-3-phosphate dehydrogenase (Fragment)	K9J9Z6
VIPAAD(+15.99)LSEQISTAGTEASGTGNMK	Monooxidation(D)	40.8	799	Alpha-1,4 glucan phosphorylase (EC 2.4.1.1)	A0A3N0XW41
VISM(+15.99)QQGGNMK	Monooxidation (M)	35.46	389	Creatine kinase (EC 2.7.3.2)	A0A3N0XHD5
VISMQQGGNM(+15.99)K	Monooxidation (M)	31.68	389	Creatine kinase (EC 2.7.3.2)	A0A3N0XHD5
VLN(+15.99)AGVIP(+15.99)EGQFMDNK	Monooxidation(N)(P)	17.25	4044	Myosin heavy chain, fast skeletal muscle	A0A3N0XHW1
VLNAGVIP(+31.99)EGKFMDNKK	Dioxidation(P)	15.82	832	Myosin heavy chain, fast skeletal muscle	A0A3N0XHV1
VLNAGVIPEGQFM(+15.99)DNK	Monooxidation (M)	39.81	4044	Myosin heavy chain, fast skeletal muscle	A0A3N0XHW1
VLNAGVIPEGQFM(+15.99)DNKK	Monooxidation (M)	29.52	4044	Myosin heavy chain, fast skeletal muscle	A0A3N0XHW1
VLNASVIPEGQFM(+15.99)DNK	Monooxidation (M)	21.41	4044	Myosin heavy chain, fast skeletal muscle	A0A3N0XHW1
VVQQN(+15.99)SH(-23.02)IY(+44.99)VDDGLISLK	Monooxidation(N); Histidine oxidation to asparagine; Oxidation to nitro(Y)	24.8	528	Pyruvate kinase (EC 2.7.1.40)	A0A1L1YNZ8
YAPQEIAM(+15.99)ATVTALR	Monooxidation (M)	23.39	364	Fructose-bisphosphate aldolase (EC 4.1.2.13)	A0A3N0YR05
YASICQM(+31.99)H(-22.03)GIVPIVEPEILP(+15.99)DGEHDLKR	Dioxidation (M); Histidine oxidation to aspartic acid; Monooxidation(P)	26.29	364	Fructose-bisphosphate aldolase (EC 4.1.2.13)	A0A3N0YTA1
YASICQM(+31.99)HGIVP(+31.99)IVEP(+31.99)EILPDGDHDLK	Dioxidation(P)(M)	21.17	364	Fructose-bisphosphate aldolase (EC 4.1.2.13)	A0A162BDB6
YASICQM(+31.99)HGIVPIVEPEILPDGDHDLKR	Dioxidation (M)	30.22	364	Fructose-bisphosphate aldolase (EC 4.1.2.13)	A0A162BDB6
YDKIEDM(+15.99)AMMTHLNEASVLYNLK	Monooxidation (M)	28.23	4044	Myosin heavy chain, fast skeletal muscle	A0A3N0XHW1
YDKIEDMAM(+15.99)M(+31.99)TH(-23.02)LNEASVLYNLK	Monooxidation (M); Dioxidation (M); Histidine oxidation to asparagine	37.76	4044	Myosin heavy chain, fast skeletal muscle	A0A3N0XHW1
YDKIEDMAM(+15.99)MTHLNEASVLYNLK	Monooxidation (M)	48.96	4044	Myosin heavy chain, fast skeletal muscle	A0A3N0XHW1
YGQEQW(+19.99)ED(+15.99)GD(+15.99)LYDKEK	Tryptophan oxidation to hydroxykynurenin; Monooxidation(D)	25.17	6947	Titin	A0A3N0YW34
YPIEHGIITN(+15.99)W(+19.99)D(+15.99)DMEK	Monooxidation(N)(D); Tryptophan oxidation to hydroxykynurenin	22.22	377	Actin, alpha skeletal muscle	A0A3N0YYF6
YPIEHGIITN(+15.99)W(+19.99)DDMEK	Monooxidation(N); Tryptophan oxidation to hydroxykynurenin	21.84	377	Actin, alpha skeletal muscle	A0A3N0YYF6
YPIEHGIITNW(+19.99)D(+15.99)DMEK	Tryptophan oxidation to hydroxykynurenin; Monooxidation(D)	19.79	377	Actin, alpha skeletal muscle	A0A3N0YYF6
YPIEHGIVTN(+15.99)WDDMEK	Monooxidation(N)	20.39	375	Actin, cytoplasmic 1	A0A3N0XNI8
